# Supplementary material for: Palidis: fast discovery of novel insertion sequences
Source: Microb Genom. 2023 Mar 10;9(3):mgen000917. doi: 10.1099/mgen.0.000917 (PMC10132078; doi:10.1099/mgen.0.000917)
Supplement: Supplementary material 2 [file mgen-9-917-s002.csv]

IS_name	sample_id	contig	itr1_start_position	itr1_end_position	itr2_start_position	itr2_end_position	description
IS_length_2192-IPR013762_1008_1563	SRS011126	NODE_484_length_29733_cov_61.9892	12854	12895	15004	15045	IPR013762:Integrase-like	catalytic domain superfamily
IS_length_2154-IPR013762_989_1544	SRS011126	NODE_484_length_29733_cov_61.9892	12873	12920	14994	15026	IPR013762:Integrase-like	catalytic domain superfamily
IS_length_2132-IPR013762_978_1533	SRS011126	NODE_484_length_29733_cov_61.9892	12884	12912	14987	15015	IPR013762:Integrase-like	catalytic domain superfamily
IS_length_2669-PTHR35004_198_1326-IPR036397_594_1116-IPR012337_660_1074	SRS011126	NODE_659_length_24107_cov_24.2151	21385	21416	24018	24053	IPR012337:Ribonuclease H-like superfamily;IPR036397:Ribonuclease H superfamily;PTHR35004:TRANSPOSASE RV3428C-RELATED
IS_length_1924-PTHR42648_175_1060-IPR012337_502_1051-IPR036397_589_1057	SRS011126	NODE_2549_length_9586_cov_6.24205	659	687	2553	2582	IPR012337:Ribonuclease H-like superfamily;IPR036397:Ribonuclease H superfamily;PTHR42648:TRANSPOSASE	PUTATIVE-RELATED
IS_length_2012-PTHR46889_1093_1936-IPR012337_1450_1927-IPR036397_1453_1933	SRS011126	NODE_4095_length_6797_cov_8.47375	24	55	2004	2035	IPR012337:Ribonuclease H-like superfamily;IPR036397:Ribonuclease H superfamily;PTHR46889:TRANSPOSASE INSF FOR INSERTION SEQUENCE IS3B-RELATED
IS_length_2791-PTHR35004_1168_2374-IPR012337_1528_1972-IPR036397_1588_2020	SRS011126	NODE_4095_length_6797_cov_8.47375	2004	2035	4765	4794	IPR012337:Ribonuclease H-like superfamily;IPR036397:Ribonuclease H superfamily;PTHR35004:TRANSPOSASE RV3428C-RELATED
IS_length_2010-PTHR46889_770_1613-IPR012337_1127_1604-IPR036397_1130_1610	SRS011126	NODE_4095_length_6797_cov_8.47375	4765	4794	6743	6774	IPR012337:Ribonuclease H-like superfamily;IPR036397:Ribonuclease H superfamily;PTHR46889:TRANSPOSASE INSF FOR INSERTION SEQUENCE IS3B-RELATED
IS_length_927-IPR002686_350_779-IPR002686_335_788-IPR036515_317_815-IPR036515_320_800-PTHR36966_269_794	SRS011126	NODE_4377_length_6487_cov_5.45958	5534	5562	6425	6460	IPR002686:Transposase IS200-like;IPR036515:Transposase IS200-like superfamily;PTHR36966:REP-ASSOCIATED TYROSINE TRANSPOSASE
IS_length_2857-IPR013762_2_233	SRS011126	NODE_7124_length_4571_cov_10.3049	1058	1083	3889	3914	IPR013762:Integrase-like	catalytic domain superfamily
IS_length_2625-PTHR33055:SF10_1035_2211-IPR002525_1062_1524-IPR003346_1848_2097-PTHR33055_1035_2211	SRS011126	NODE_8025_length_4191_cov_18.2918	108	144	2689	2732	IPR002525:Transposase	IS111A/IS1328/IS1533	N-terminal;IPR003346:Transposase	IS116/IS110/IS902;PTHR33055:SF10:PUTATIVE TRANSPOSASE FOR IS117-RELATED;PTHR33055:TRANSPOSASE FOR INSERTION SEQUENCE ELEMENT IS1111A
IS_length_2542-PTHR33055:SF10_992_2168-IPR002525_1019_1481-IPR003346_1805_2054-PTHR33055_992_2168	SRS011126	NODE_8025_length_4191_cov_18.2918	151	178	2658	2692	IPR002525:Transposase	IS111A/IS1328/IS1533	N-terminal;IPR003346:Transposase	IS116/IS110/IS902;PTHR33055:SF10:PUTATIVE TRANSPOSASE FOR IS117-RELATED;PTHR33055:TRANSPOSASE FOR INSERTION SEQUENCE ELEMENT IS1111A
IS_length_2785-PTHR33055:SF10_1118_2294-IPR002525_1145_1607-IPR003346_1931_2180-PTHR33055_1118_2294	SRS011126	NODE_8025_length_4191_cov_18.2918	25	58	2775	2809	IPR002525:Transposase	IS111A/IS1328/IS1533	N-terminal;IPR003346:Transposase	IS116/IS110/IS902;PTHR33055:SF10:PUTATIVE TRANSPOSASE FOR IS117-RELATED;PTHR33055:TRANSPOSASE FOR INSERTION SEQUENCE ELEMENT IS1111A
IS_length_2495-IPR013762_1393_1918	SRS011126	NODE_15622_length_2540_cov_18.8036	20	56	2486	2514	IPR013762:Integrase-like	catalytic domain superfamily
IS_length_1732-IPR036515_193_712-IPR036515_193_607-PTHR36966_199_652-IPR002686_229_583-IPR002686_217_589	SRS011126	NODE_17788_length_2295_cov_5.93973	501	529	2202	2232	IPR002686:Transposase IS200-like;IPR036515:Transposase IS200-like superfamily;PTHR36966:REP-ASSOCIATED TYROSINE TRANSPOSASE
IS_length_2009-PTHR10948_4_871-IPR036397_415_883-IPR012337_433_865	SRS011126	NODE_19584_length_2121_cov_48.5474	57	95	2027	2065	IPR012337:Ribonuclease H-like superfamily;IPR036397:Ribonuclease H superfamily;PTHR10948:TRANSPOSASE
IS_length_1777-IPR012337_317_749-IPR036397_299_767-PTHR10948_8_755	SRS011126	NODE_19584_length_2121_cov_48.5474	173	199	1923	1949	IPR012337:Ribonuclease H-like superfamily;IPR036397:Ribonuclease H superfamily;PTHR10948:TRANSPOSASE
IS_length_2067-IPR025246_0_93-IPR036397_444_912-IPR012337_462_894-PTHR10948_0_900-IPR025246_1872_1965	SRS011126	NODE_19584_length_2121_cov_48.5474	28	55	2067	2094	IPR012337:Ribonuclease H-like superfamily;IPR025246:Transposase IS30-like HTH domain;IPR036397:Ribonuclease H superfamily;PTHR10948:TRANSPOSASE
IS_length_1477-IPR036397_494_983-PTHR35004_149_1010-IPR012337_494_983	SRS011126	NODE_20357_length_2052_cov_12.6279	177	208	1611	1653	IPR012337:Ribonuclease H-like superfamily;IPR036397:Ribonuclease H superfamily;PTHR35004:TRANSPOSASE RV3428C-RELATED
IS_length_1504-IPR002560_633_831	SRS011126	NODE_29271_length_1505_cov_34.1345	1	47	1458	1504	IPR002560:Transposase IS204/IS1001/IS1096/IS1165	DDE domain
IS_length_1460-PTHR35004_84_1176-IPR012337_399_894-IPR036397_411_894	SRS011126	NODE_29893_length_1478_cov_29.6521	15	43	1436	1474	IPR012337:Ribonuclease H-like superfamily;IPR036397:Ribonuclease H superfamily;PTHR35004:TRANSPOSASE RV3428C-RELATED
IS_length_1261-PTHR42648_137_935-IPR012337_428_938-IPR036397_440_932	SRS011126	NODE_32496_length_1375_cov_10.3402	63	98	1288	1323	IPR012337:Ribonuclease H-like superfamily;IPR036397:Ribonuclease H superfamily;PTHR42648:TRANSPOSASE	PUTATIVE-RELATED
IS_length_1289-IPR001207_107_1169-IPR001207_734_806-IPR001207_140_1196	SRS011126	NODE_34949_length_1289_cov_50.8501	1	26	1265	1289	IPR001207:Transposase	mutator type
IS_length_677-IPR036515_124_667-IPR036515_124_580-IPR002686_148_565-IPR002686_154_418-PTHR36966_133_625	SRS011126	NODE_41557_length_1104_cov_3.06292	150	181	796	826	IPR002686:Transposase IS200-like;IPR036515:Transposase IS200-like superfamily;PTHR36966:REP-ASSOCIATED TYROSINE TRANSPOSASE
IS_length_805-IPR005063_384_744	SRS011126	NODE_50560_length_926_cov_14.8163	58	90	837	862	IPR005063:Transposase	IS1
IS_length_785-IPR013762_163_712	SRS011134	NODE_96_length_110351_cov_30.5404	27178	27208	27932	27962	IPR013762:Integrase-like	catalytic domain superfamily
IS_length_1686-IPR008490_307_532-IPR025668_1180_1534-PTHR33408_151_1585	SRS011134	NODE_387_length_54614_cov_11.513	2599	2630	4253	4284	IPR008490:Transposase InsH	N-terminal;IPR025668:Transposase DDE domain;PTHR33408:TRANSPOSASE
IS_length_1973-IPR002559_9_387-PTHR33258_3_429-IPR012337_3_498	SRS011134	NODE_1520_length_20895_cov_12.5796	11627	11655	13571	13599	IPR002559:Transposase	IS4-like;IPR012337:Ribonuclease H-like superfamily;PTHR33258:TRANSPOSASE INSL FOR INSERTION SEQUENCE ELEMENT IS186A-RELATED
IS_length_1505-IPR002559_3_153-IPR012337_6_264-PTHR33258_3_219	SRS011134	NODE_1520_length_20895_cov_12.5796	11861	11895	13331	13365	IPR002559:Transposase	IS4-like;IPR012337:Ribonuclease H-like superfamily;PTHR33258:TRANSPOSASE INSL FOR INSERTION SEQUENCE ELEMENT IS186A-RELATED
IS_length_2750-IPR013762_1494_2040	SRS011134	NODE_1769_length_18639_cov_10.4947	10531	10562	13233	13280	IPR013762:Integrase-like	catalytic domain superfamily
IS_length_1313-IPR001207_771_843-IPR001207_111_1209-IPR001207_132_1272-PTHR33217:SF5_132_1272	SRS011134	NODE_2079_length_16419_cov_9.22342	9077	9103	10363	10389	IPR001207:Transposase	mutator type;PTHR33217:SF5:MUTATOR FAMILY TRANSPOSASE
IS_length_1423-PTHR33258_128_689-IPR012337_122_641-IPR002559_140_626	SRS011134	NODE_2248_length_15386_cov_14.9316	2599	2638	3982	4021	IPR002559:Transposase	IS4-like;IPR012337:Ribonuclease H-like superfamily;PTHR33258:TRANSPOSASE INSL FOR INSERTION SEQUENCE ELEMENT IS186A-RELATED
IS_length_1377-IPR013762_695_1274	SRS011134	NODE_2282_length_15181_cov_5.67116	6337	6364	7686	7713	IPR013762:Integrase-like	catalytic domain superfamily
IS_length_2907-PTHR35004_116_1322-IPR036397_482_1049-IPR012337_503_989	SRS011134	NODE_3989_length_9393_cov_23.0071	617	648	3492	3523	IPR012337:Ribonuclease H-like superfamily;IPR036397:Ribonuclease H superfamily;PTHR35004:TRANSPOSASE RV3428C-RELATED
IS_length_1409-IPR013762_713_1316	SRS011134	NODE_4279_length_8805_cov_36.3043	5712	5737	7095	7120	IPR013762:Integrase-like	catalytic domain superfamily
IS_length_2173-IPR012337_1512_1899	SRS011134	NODE_4608_length_8230_cov_11.9233	4305	4334	6451	6477	IPR012337:Ribonuclease H-like superfamily
IS_length_2378-IPR001207_187_796-IPR001207_184_856-IPR001207_854_962	SRS011134	NODE_5038_length_7636_cov_18.6672	2846	2885	5186	5223	IPR001207:Transposase	mutator type
IS_length_1628-IPR012337_954_1401-IPR036397_927_1419-IPR025246_252_372-PTHR10948_582_1413-PTHR10948_246_387	SRS011134	NODE_7292_length_5482_cov_8.24857	49	77	1640	1676	IPR012337:Ribonuclease H-like superfamily;IPR025246:Transposase IS30-like HTH domain;IPR036397:Ribonuclease H superfamily;PTHR10948:TRANSPOSASE
IS_length_1660-IPR025246_300_426-IPR036397_984_1452-IPR012337_1062_1449-PTHR10948_603_1449-PTHR10948_303_516	SRS011134	NODE_7292_length_5482_cov_8.24857	1674	1706	3302	3333	IPR012337:Ribonuclease H-like superfamily;IPR025246:Transposase IS30-like HTH domain;IPR036397:Ribonuclease H superfamily;PTHR10948:TRANSPOSASE
IS_length_1733-IPR036397_1051_1546-IPR012337_1072_1531-PTHR10948_694_1546-IPR025246_331_457	SRS011134	NODE_7292_length_5482_cov_8.24857	3333	3361	5037	5065	IPR012337:Ribonuclease H-like superfamily;IPR025246:Transposase IS30-like HTH domain;IPR036397:Ribonuclease H superfamily;PTHR10948:TRANSPOSASE
IS_length_1321-PTHR30298_54_1140-IPR002559_363_1044	SRS011134	NODE_7695_length_5229_cov_3.11365	2993	3020	4285	4313	IPR002559:Transposase	IS4-like;PTHR30298:H REPEAT-ASSOCIATED PREDICTED TRANSPOSASE
IS_length_2967-IPR013762_1423_1945	SRS011134	NODE_10882_length_3776_cov_30.7407	762	793	3703	3728	IPR013762:Integrase-like	catalytic domain superfamily
IS_length_2907-IPR013762_1390_1912	SRS011134	NODE_10882_length_3776_cov_30.7407	795	823	3673	3701	IPR013762:Integrase-like	catalytic domain superfamily
IS_length_2670-IPR036397_1253_1745-PTHR35004_893_2006-IPR012337_1325_1745	SRS011134	NODE_10907_length_3765_cov_9.42615	585	625	3214	3254	IPR012337:Ribonuclease H-like superfamily;IPR036397:Ribonuclease H superfamily;PTHR35004:TRANSPOSASE RV3428C-RELATED
IS_length_2914-IPR013762_1860_2382	SRS011134	NODE_11048_length_3717_cov_49.7138	762	793	3644	3675	IPR013762:Integrase-like	catalytic domain superfamily
IS_length_2848-IPR013762_1827_2349	SRS011134	NODE_11048_length_3717_cov_49.7138	795	823	3614	3642	IPR013762:Integrase-like	catalytic domain superfamily
IS_length_2596-IPR013762_1701_2223	SRS011134	NODE_11048_length_3717_cov_49.7138	921	949	3488	3516	IPR013762:Integrase-like	catalytic domain superfamily
IS_length_2562-IPR013762_1684_2206	SRS011134	NODE_11048_length_3717_cov_49.7138	938	970	3467	3499	IPR013762:Integrase-like	catalytic domain superfamily
IS_length_2784-IPR013762_1795_2317	SRS011134	NODE_11048_length_3717_cov_49.7138	827	855	3582	3610	IPR013762:Integrase-like	catalytic domain superfamily
IS_length_2615-PTHR35004_118_1501-IPR017894_133_376-IPR012337_568_1024-IPR036397_571_1069	SRS011134	NODE_14771_length_2796_cov_3.61073	92	122	2679	2706	IPR012337:Ribonuclease H-like superfamily;IPR017894:HTH domain	IS21 transposase-type;IPR036397:Ribonuclease H superfamily;PTHR35004:TRANSPOSASE RV3428C-RELATED
IS_length_1687-PTHR10948_497_1364	SRS011134	NODE_15168_length_2727_cov_4.0363	265	293	1925	1951	PTHR10948:TRANSPOSASE
IS_length_2658-PTHR35004_230_1364-IPR036397_584_1100-IPR012337_659_977	SRS011134	NODE_15569_length_2659_cov_11.5008	2	35	2626	2659	IPR012337:Ribonuclease H-like superfamily;IPR036397:Ribonuclease H superfamily;PTHR35004:TRANSPOSASE RV3428C-RELATED
IS_length_2584-IPR012337_1303_1756-IPR036397_1297_1795-PTHR35004_868_2125	SRS011134	NODE_16034_length_2584_cov_396.872	1	28	2547	2584	IPR012337:Ribonuclease H-like superfamily;IPR036397:Ribonuclease H superfamily;PTHR35004:TRANSPOSASE RV3428C-RELATED
IS_length_2274-IPR013762_1068_1476	SRS011134	NODE_16115_length_2574_cov_4.41802	172	214	2413	2445	IPR013762:Integrase-like	catalytic domain superfamily
IS_length_2371-IPR008878_284_554-IPR004291_1273_2116-IPR024463_829_1090	SRS011134	NODE_17640_length_2371_cov_44.228	1	26	2346	2371	IPR004291:Transposase IS66	central domain;IPR008878:Transposase IS66	Orf2;IPR024463:Transposase TnpC	homeodomain
IS_length_1281-IPR001207_135_1155-IPR001207_720_792-IPR001207_120_1152	SRS011134	NODE_28543_length_1505_cov_6.81034	225	254	1477	1505	IPR001207:Transposase	mutator type
IS_length_1762-IPR025246_317_443-IPR012337_1010_1472-PTHR10948_623_1478-PTHR10948_326_491	SRS011134	NODE_21075_length_2001_cov_4.6408	80	108	1810	1841	IPR012337:Ribonuclease H-like superfamily;IPR025246:Transposase IS30-like HTH domain;PTHR10948:TRANSPOSASE
IS_length_1448-IPR002560_90_885-PTHR33498_84_867	SRS011152	NODE_15033_length_2211_cov_10.4935	569	613	1972	2016	IPR002560:Transposase IS204/IS1001/IS1096/IS1165	DDE domain;PTHR33498:TRANSPOSASE FOR INSERTION SEQUENCE ELEMENT IS1557
IS_length_1871-IPR024445_116_479-IPR024445_122_470-IPR024445_1494_1857-IPR024445_1500_1848	SRS011152	NODE_16797_length_2035_cov_6.95657	83	110	1926	1953	IPR024445:ISXO2-like transposase domain
IS_length_1337-IPR024445_5_203-IPR024445_1116_1314	SRS011152	NODE_16797_length_2035_cov_6.95657	350	380	1656	1686	IPR024445:ISXO2-like transposase domain
IS_length_1263-IPR002559_444_819-PTHR30007:SF2_153_918	SRS011152	NODE_21020_length_1718_cov_3.66867	57	101	1293	1319	IPR002559:Transposase	IS4-like;PTHR30007:SF2:TRANSPOSASE IS4 FAMILY PROTEIN
IS_length_1158-IPR002559_365_740-PTHR30007:SF2_95_839	SRS011152	NODE_21020_length_1718_cov_3.66867	112	155	1239	1269	IPR002559:Transposase	IS4-like;PTHR30007:SF2:TRANSPOSASE IS4 FAMILY PROTEIN
IS_length_1090-IPR002559_349_724-PTHR30007:SF2_58_823	SRS011152	NODE_21020_length_1718_cov_3.66867	152	192	1206	1241	IPR002559:Transposase	IS4-like;PTHR30007:SF2:TRANSPOSASE IS4 FAMILY PROTEIN
IS_length_1028-IPR001207_419_917	SRS011152	NODE_21322_length_1699_cov_6.06569	595	625	1595	1622	IPR001207:Transposase	mutator type
IS_length_955-IPR025161_150_363-PTHR46637_132_462-IPR002559_506_878-PTHR30007:SF2_479_890	SRS011152	NODE_37763_length_1071_cov_8.74803	50	98	956	1004	IPR002559:Transposase	IS4-like;IPR025161:Putative transposase IS4/IS5 family;PTHR30007:SF2:TRANSPOSASE IS4 FAMILY PROTEIN;PTHR46637:TIS1421-TRANSPOSASE PROTEIN A
IS_length_1039-IPR013762_402_963	SRS011243	NODE_1552_length_6204_cov_5.80647	982	1013	1983	2020	IPR013762:Integrase-like	catalytic domain superfamily
IS_length_2428-IPR012337_670_1069	SRS011243	NODE_1795_length_5672_cov_211.893	924	956	3324	3351	IPR012337:Ribonuclease H-like superfamily
IS_length_1125-IPR001207_307_787	SRS011243	NODE_10024_length_1570_cov_17.5485	445	482	1532	1569	IPR001207:Transposase	mutator type
IS_length_1350-IPR001207_518_770	SRS011247	NODE_1916_length_3399_cov_14.0464	2050	2075	3375	3399	IPR001207:Transposase	mutator type
IS_length_1350-IPR001207_635_707-IPR001207_542_731	SRS011247	NODE_5638_length_1694_cov_7.21354	345	373	1670	1694	IPR001207:Transposase	mutator type
IS_length_724-IPR036515_154_622-IPR036515_172_607-IPR002686_166_595-IPR002686_172_595-PTHR36966_133_601	SRS011255	NODE_347_length_28767_cov_7.22572	2506	2533	3193	3229	IPR002686:Transposase IS200-like;IPR036515:Transposase IS200-like superfamily;PTHR36966:REP-ASSOCIATED TYROSINE TRANSPOSASE
IS_length_2164-IPR013762_424_958	SRS011255	NODE_681_length_19962_cov_4.79897	17324	17352	19458	19487	IPR013762:Integrase-like	catalytic domain superfamily
IS_length_2279-IPR013762_542_1076	SRS011255	NODE_681_length_19962_cov_4.79897	17206	17236	19447	19484	IPR013762:Integrase-like	catalytic domain superfamily
IS_length_1174-IPR036515_271_772-IPR036515_289_754-IPR002686_289_742-IPR002686_292_742-PTHR36966_259_748	SRS011255	NODE_1084_length_15102_cov_5.53153	8168	8200	9306	9341	IPR002686:Transposase IS200-like;IPR036515:Transposase IS200-like superfamily;PTHR36966:REP-ASSOCIATED TYROSINE TRANSPOSASE
IS_length_844-IPR036515_269_770-IPR036515_287_752-IPR002686_287_740-IPR002686_290_740-PTHR36966_257_746	SRS011255	NODE_1084_length_15102_cov_5.53153	8170	8200	8988	9013	IPR002686:Transposase IS200-like;IPR036515:Transposase IS200-like superfamily;PTHR36966:REP-ASSOCIATED TYROSINE TRANSPOSASE
IS_length_2484-IPR013762_831_1386	SRS011255	NODE_1359_length_13036_cov_5.40005	1528	1557	3982	4011	IPR013762:Integrase-like	catalytic domain superfamily
IS_length_2541-PTHR10948_25_337-PTHR33258_575_1085-IPR012337_575_1118-IPR002559_578_971-IPR002559_1323_1563	SRS011255	NODE_1731_length_11102_cov_11.6538	3547	3583	6062	6087	IPR002559:Transposase	IS4-like;IPR012337:Ribonuclease H-like superfamily;PTHR10948:TRANSPOSASE;PTHR33258:TRANSPOSASE INSL FOR INSERTION SEQUENCE ELEMENT IS186A-RELATED
IS_length_2087-IPR036397_50_365-IPR012337_77_293	SRS011255	NODE_10315_length_2705_cov_8.38792	146	182	2207	2232	IPR012337:Ribonuclease H-like superfamily;IPR036397:Ribonuclease H superfamily
IS_length_2255-IPR036397_129_444-IPR012337_156_372	SRS011255	NODE_10315_length_2705_cov_8.38792	67	103	2285	2321	IPR012337:Ribonuclease H-like superfamily;IPR036397:Ribonuclease H superfamily
IS_length_2163-IPR036397_83_398-IPR012337_110_326	SRS011255	NODE_10315_length_2705_cov_8.38792	113	142	2246	2275	IPR012337:Ribonuclease H-like superfamily;IPR036397:Ribonuclease H superfamily
IS_length_649-IPR036515_96_480-IPR036515_75_438-IPR002686_102_432-IPR002686_99_432-PTHR33360_81_444	SRS011255	NODE_42668_length_831_cov_5.55928	92	122	710	740	IPR002686:Transposase IS200-like;IPR036515:Transposase IS200-like superfamily;PTHR33360:TRANSPOSASE FOR INSERTION SEQUENCE ELEMENT IS200
IS_length_1030-IPR013762_377_941-IPR013762_443_1001	SRS011306	NODE_233_length_30511_cov_7.48811	439	472	1433	1468	IPR013762:Integrase-like	catalytic domain superfamily
IS_length_2713-IPR013762_1070_1571-IPR013762_2252_2708	SRS011306	NODE_964_length_13946_cov_8.55648	639	673	3326	3351	IPR013762:Integrase-like	catalytic domain superfamily
IS_length_1441-IPR002560_619_1351-PTHR33498_475_1384	SRS011306	NODE_1796_length_9703_cov_6.72222	7940	7968	9352	9380	IPR002560:Transposase IS204/IS1001/IS1096/IS1165	DDE domain;PTHR33498:TRANSPOSASE FOR INSERTION SEQUENCE ELEMENT IS1557
IS_length_1030-IPR013762_377_941-IPR013762_443_1001	SRS011306	NODE_1845_length_9532_cov_8.53762	753	780	1749	1782	IPR013762:Integrase-like	catalytic domain superfamily
IS_length_1267-IPR013762_681_1251	SRS011306	NODE_3567_length_6395_cov_28.0254	4576	4609	5809	5842	IPR013762:Integrase-like	catalytic domain superfamily
IS_length_2865-IPR029261_202_334-PTHR33498_190_496-IPR032877_361_502-IPR008490_2145_2364-PTHR33803_2025_2691	SRS011306	NODE_6337_length_4370_cov_5.46628	753	790	3580	3617	IPR008490:Transposase InsH	N-terminal;IPR029261:Transposase IS204/IS1001/IS1096/IS1165	zinc-finger;IPR032877:Transposase IS204/IS1001/IS1096/IS1165	helix-turn-helix domain;PTHR33498:TRANSPOSASE FOR INSERTION SEQUENCE ELEMENT IS1557;PTHR33803:IS1478 TRANSPOSASE
IS_length_1513-IPR025246_56_152	SRS011306	NODE_9618_length_3215_cov_8.79462	481	513	1961	1993	IPR025246:Transposase IS30-like HTH domain
IS_length_2024-IPR013762_864_1410	SRS011306	NODE_11288_length_2844_cov_4.29007	782	816	2771	2805	IPR013762:Integrase-like	catalytic domain superfamily
IS_length_1031-IPR013762_398_962	SRS011306	NODE_16666_length_2086_cov_23.2477	444	477	1444	1474	IPR013762:Integrase-like	catalytic domain superfamily
IS_length_1040-IPR013762_453_1011	SRS011306	NODE_18033_length_1954_cov_7.87678	638	667	1646	1677	IPR013762:Integrase-like	catalytic domain superfamily
IS_length_1395-IPR002560_134_929-PTHR33498_116_911	SRS011306	NODE_25998_length_1423_cov_75.8136	19	56	1387	1413	IPR002560:Transposase IS204/IS1001/IS1096/IS1165	DDE domain;PTHR33498:TRANSPOSASE FOR INSERTION SEQUENCE ELEMENT IS1557
IS_length_1349-IPR001207_517_769	SRS011306	NODE_27573_length_1349_cov_271.294	1	28	1325	1349	IPR001207:Transposase	mutator type
IS_length_1441-IPR002560_619_1351-PTHR33498_475_1384	SRS011310	NODE_50_length_39811_cov_132.774	14596	14624	16008	16036	IPR002560:Transposase IS204/IS1001/IS1096/IS1165	DDE domain;PTHR33498:TRANSPOSASE FOR INSERTION SEQUENCE ELEMENT IS1557
IS_length_1077-IPR038717_719_968-PTHR46564_284_635-PTHR46564_794_962-IPR002622_323_665-IPR036397_617_971	SRS011310	NODE_754_length_6964_cov_158.414	2096	2128	3131	3172	IPR002622:Transposase	Synechocystis PCC 6803;IPR036397:Ribonuclease H superfamily;IPR038717:Tc1-like transposase	DDE domain;PTHR46564:TRANSPOSASE
IS_length_1064-IPR038717_714_963-PTHR46564_279_630-PTHR46564_789_957-IPR002622_318_660-IPR036397_612_966	SRS011310	NODE_754_length_6964_cov_158.414	2101	2136	3120	3164	IPR002622:Transposase	Synechocystis PCC 6803;IPR036397:Ribonuclease H superfamily;IPR038717:Tc1-like transposase	DDE domain;PTHR46564:TRANSPOSASE
IS_length_1079-IPR038717_721_970-PTHR46564_286_637-PTHR46564_796_964-IPR002622_325_667-IPR036397_619_973	SRS011310	NODE_754_length_6964_cov_158.414	2094	2119	3147	3172	IPR002622:Transposase	Synechocystis PCC 6803;IPR036397:Ribonuclease H superfamily;IPR038717:Tc1-like transposase	DDE domain;PTHR46564:TRANSPOSASE
IS_length_1550-PTHR46889_67_841-IPR012337_343_829-IPR036397_346_832-IPR002514_1050_1263	SRS011310	NODE_3271_length_2035_cov_4.10909	27	54	1543	1576	IPR002514:Transposase IS3/IS911family;IPR012337:Ribonuclease H-like superfamily;IPR036397:Ribonuclease H superfamily;PTHR46889:TRANSPOSASE INSF FOR INSERTION SEQUENCE IS3B-RELATED
IS_length_823-IPR036515_134_653-IPR036515_134_548-IPR002686_170_524-IPR002686_158_530-PTHR36966_140_593	SRS011310	NODE_5727_length_1223_cov_2.68836	35	60	832	857	IPR002686:Transposase IS200-like;IPR036515:Transposase IS200-like superfamily;PTHR36966:REP-ASSOCIATED TYROSINE TRANSPOSASE
IS_length_545-IPR036515_67_448-IPR036515_55_406-IPR002686_58_403-IPR002686_61_403-PTHR33360_55_415	SRS011343	NODE_2741_length_6018_cov_5.72799	773	800	1290	1317	IPR002686:Transposase IS200-like;IPR036515:Transposase IS200-like superfamily;PTHR33360:TRANSPOSASE FOR INSERTION SEQUENCE ELEMENT IS200
IS_length_1425-IPR012337_200_695-PTHR35004_137_971-IPR036397_212_701	SRS011343	NODE_16701_length_1620_cov_3.44728	115	156	1508	1539	IPR012337:Ribonuclease H-like superfamily;IPR036397:Ribonuclease H superfamily;PTHR35004:TRANSPOSASE RV3428C-RELATED
IS_length_1720-IPR002560_1251_1497	SRS012279	NODE_377_length_42401_cov_11.1459	5234	5259	6928	6953	IPR002560:Transposase IS204/IS1001/IS1096/IS1165	DDE domain
IS_length_1527-IPR012337_309_1221-IPR038721_330_951	SRS012279	NODE_739_length_27607_cov_135.3	7942	7991	9438	9468	IPR012337:Ribonuclease H-like superfamily;IPR038721:Transposase IS701-like	DDE domain
IS_length_1517-IPR013762_845_1358	SRS012279	NODE_1682_length_14378_cov_6.54248	6257	6282	7748	7773	IPR013762:Integrase-like	catalytic domain superfamily
IS_length_1027-IPR013762_376_937	SRS012279	NODE_2977_length_8949_cov_66.725	2703	2728	3691	3729	IPR013762:Integrase-like	catalytic domain superfamily
IS_length_1350-IPR001207_465_537-IPR001207_372_648	SRS012279	NODE_3685_length_7508_cov_130.533	1274	1317	2588	2623	IPR001207:Transposase	mutator type
IS_length_2679-IPR036397_1322_1844-IPR012337_1388_1802-PTHR35004_926_2054	SRS012279	NODE_10217_length_3225_cov_19.1167	368	403	3011	3046	IPR012337:Ribonuclease H-like superfamily;IPR036397:Ribonuclease H superfamily;PTHR35004:TRANSPOSASE RV3428C-RELATED
IS_length_2956-IPR024445_728_962	SRS012279	NODE_11330_length_2956_cov_13.2248	1	25	2932	2956	IPR024445:ISXO2-like transposase domain
IS_length_739-IPR012337_0_168-IPR012337_553_721	SRS012279	NODE_21166_length_1638_cov_15.6924	772	800	1482	1510	IPR012337:Ribonuclease H-like superfamily
IS_length_673-IPR012337_12_135-IPR012337_532_655	SRS012279	NODE_21166_length_1638_cov_15.6924	805	837	1445	1477	IPR012337:Ribonuclease H-like superfamily
IS_length_1386-IPR002560_8_803-PTHR33498_8_785	SRS012279	NODE_24520_length_1415_cov_58.2691	1	29	1360	1386	IPR002560:Transposase IS204/IS1001/IS1096/IS1165	DDE domain;PTHR33498:TRANSPOSASE FOR INSERTION SEQUENCE ELEMENT IS1557
IS_length_1020-IPR013762_434_992	SRS012279	NODE_33322_length_1020_cov_16.9451	1	27	989	1020	IPR013762:Integrase-like	catalytic domain superfamily
IS_length_2683-IPR024567_1286_1895-IPR024567_1277_1922-IPR024568_1067_1265-IPR024568_1055_1247-IPR004641_1046_1916-IPR004641_1046_1919-IPR004641_1064_1892-IPR012337_1280_1913-IPR001352_1046_1913-IPR036397_1292_1922-PTHR10954:SF12_1046_1913	SRS012281	NODE_50_length_14427_cov_6.96277	10	54	2652	2692	IPR001352:Ribonuclease HII/HIII;IPR004641:Ribonuclease HIII;IPR012337:Ribonuclease H-like superfamily;IPR024567:Ribonuclease HII/HIII domain;IPR024568:Ribonuclease HIII	N-terminal;IPR036397:Ribonuclease H superfamily;PTHR10954:SF12:RIBONUCLEASE HIII
IS_length_1386-IPR002560_35_830-PTHR33498_23_812	SRS012285	NODE_60_length_73678_cov_7.37418	31993	32021	33350	33378	IPR002560:Transposase IS204/IS1001/IS1096/IS1165	DDE domain;PTHR33498:TRANSPOSASE FOR INSERTION SEQUENCE ELEMENT IS1557
IS_length_2798-PTHR30298_85_766-IPR002559_226_787	SRS012285	NODE_301_length_31498_cov_15.4651	2063	2090	4825	4860	IPR002559:Transposase	IS4-like;PTHR30298:H REPEAT-ASSOCIATED PREDICTED TRANSPOSASE
IS_length_829-IPR002686_230_584-IPR002686_218_590-PTHR36966_200_653-IPR036515_194_713-IPR036515_194_608	SRS012285	NODE_922_length_16193_cov_28.4212	6793	6822	7596	7621	IPR002686:Transposase IS200-like;IPR036515:Transposase IS200-like superfamily;PTHR36966:REP-ASSOCIATED TYROSINE TRANSPOSASE
IS_length_807-IPR002686_237_591-IPR002686_225_597-PTHR36966_207_660-IPR036515_201_720-IPR036515_201_615	SRS012285	NODE_922_length_16193_cov_28.4212	6786	6822	7550	7592	IPR002686:Transposase IS200-like;IPR036515:Transposase IS200-like superfamily;PTHR36966:REP-ASSOCIATED TYROSINE TRANSPOSASE
IS_length_887-IPR002686_288_642-IPR002686_276_648-PTHR36966_258_711-IPR036515_252_771-IPR036515_252_666	SRS012285	NODE_922_length_16193_cov_28.4212	6735	6760	7594	7621	IPR002686:Transposase IS200-like;IPR036515:Transposase IS200-like superfamily;PTHR36966:REP-ASSOCIATED TYROSINE TRANSPOSASE
IS_length_1452-IPR012337_501_996-IPR036397_513_996-PTHR35004_186_1293	SRS012285	NODE_1723_length_10814_cov_67.2197	1632	1660	3055	3083	IPR012337:Ribonuclease H-like superfamily;IPR036397:Ribonuclease H superfamily;PTHR35004:TRANSPOSASE RV3428C-RELATED
IS_length_946-IPR025161_142_355-PTHR46637_124_454-IPR025668_630_885	SRS012285	NODE_4016_length_6194_cov_47.3546	3771	3817	4669	4716	IPR025161:Putative transposase IS4/IS5 family;IPR025668:Transposase DDE domain;PTHR46637:TIS1421-TRANSPOSASE PROTEIN A
IS_length_2672-PTHR35004_200_1328-IPR036397_596_1118-IPR012337_662_1076	SRS012285	NODE_6502_length_4382_cov_6.73677	1567	1599	4206	4238	IPR012337:Ribonuclease H-like superfamily;IPR036397:Ribonuclease H superfamily;PTHR35004:TRANSPOSASE RV3428C-RELATED
IS_length_906-IPR038717_146_536-IPR036397_47_572-PTHR46564_227_548-IPR012337_284_581	SRS012285	NODE_14422_length_2365_cov_160.698	461	491	1321	1366	IPR012337:Ribonuclease H-like superfamily;IPR036397:Ribonuclease H superfamily;IPR038717:Tc1-like transposase	DDE domain;PTHR46564:TRANSPOSASE
IS_length_949-IPR025161_144_357-PTHR46637_126_456-IPR025668_632_887	SRS012285	NODE_17476_length_2007_cov_93.2367	402	451	1316	1350	IPR025161:Putative transposase IS4/IS5 family;IPR025668:Transposase DDE domain;PTHR46637:TIS1421-TRANSPOSASE PROTEIN A
IS_length_1408-IPR036397_380_869-IPR012337_380_869-PTHR35004_35_896	SRS012285	NODE_25882_length_1421_cov_266.149	1	34	1360	1408	IPR012337:Ribonuclease H-like superfamily;IPR036397:Ribonuclease H superfamily;PTHR35004:TRANSPOSASE RV3428C-RELATED
IS_length_1257-PTHR42648_135_933-IPR012337_426_936-IPR036397_438_930	SRS012285	NODE_29504_length_1257_cov_63.9767	1	34	1217	1257	IPR012337:Ribonuclease H-like superfamily;IPR036397:Ribonuclease H superfamily;PTHR42648:TRANSPOSASE	PUTATIVE-RELATED
IS_length_661-IPR036515_54_429-IPR036515_36_393-IPR002686_48_390-IPR002686_72_390	SRS012285	NODE_48122_length_783_cov_3.20742	38	70	663	698	IPR002686:Transposase IS200-like;IPR036515:Transposase IS200-like superfamily
IS_length_1088-PTHR36966_406_892-IPR036515_463_901-IPR036515_451_904-IPR002686_475_898	SRS012922	NODE_22_length_108402_cov_27.9936	18942	18969	20001	20029	IPR002686:Transposase IS200-like;IPR036515:Transposase IS200-like superfamily;PTHR36966:REP-ASSOCIATED TYROSINE TRANSPOSASE
IS_length_1270-IPR036397_710_1184-IPR012337_710_1169	SRS012922	NODE_691_length_15555_cov_10.791	2429	2463	3664	3698	IPR012337:Ribonuclease H-like superfamily;IPR036397:Ribonuclease H superfamily
IS_length_1970-IPR013762_809_1355	SRS012922	NODE_7152_length_2020_cov_13.3115	26	59	1962	1995	IPR013762:Integrase-like	catalytic domain superfamily
IS_length_1903-IPR013762_812_1373	SRS012922	NODE_7621_length_1903_cov_27.0368	1	40	1864	1903	IPR013762:Integrase-like	catalytic domain superfamily
IS_length_1453-IPR012337_400_895-IPR036397_412_895-PTHR35004_85_1198	SRS012922	NODE_10120_length_1476_cov_38.6502	12	41	1434	1464	IPR012337:Ribonuclease H-like superfamily;IPR036397:Ribonuclease H superfamily;PTHR35004:TRANSPOSASE RV3428C-RELATED
IS_length_1318-IPR002559_462_1104-PTHR33258_177_1212-IPR012337_291_1134	SRS012922	NODE_10704_length_1400_cov_4.64015	39	65	1330	1356	IPR002559:Transposase	IS4-like;IPR012337:Ribonuclease H-like superfamily;PTHR33258:TRANSPOSASE INSL FOR INSERTION SEQUENCE ELEMENT IS186A-RELATED
IS_length_1052-IPR002622_106_424	SRS012985	NODE_865_length_4059_cov_87.0999	186	211	1190	1237	IPR002622:Transposase	Synechocystis PCC 6803
IS_length_1091-IPR001207_148_394	SRS012985	NODE_2560_length_1346_cov_5.23238	115	141	1179	1205	IPR001207:Transposase	mutator type
IS_length_1273-IPR025246_60_189-IPR036397_684_1140-PTHR10948_744_1122-IPR012337_696_1116	SRS012985	NODE_2604_length_1316_cov_138.538	27	76	1265	1299	IPR012337:Ribonuclease H-like superfamily;IPR025246:Transposase IS30-like HTH domain;IPR036397:Ribonuclease H superfamily;PTHR10948:TRANSPOSASE
IS_length_2367-IPR036397_65_629-IPR012337_86_626	SRS012989	NODE_188_length_31890_cov_115.35	21571	21603	23901	23937	IPR012337:Ribonuclease H-like superfamily;IPR036397:Ribonuclease H superfamily
IS_length_2360-IPR036397_60_624-IPR012337_81_621	SRS012989	NODE_188_length_31890_cov_115.35	21576	21602	23901	23935	IPR012337:Ribonuclease H-like superfamily;IPR036397:Ribonuclease H superfamily
IS_length_647-PTHR36966_106_550-IPR002686_172_541-IPR002686_157_541-IPR036515_160_556-IPR036515_148_574	SRS012989	NODE_566_length_15533_cov_6.12379	12857	12883	13477	13503	IPR002686:Transposase IS200-like;IPR036515:Transposase IS200-like superfamily;PTHR36966:REP-ASSOCIATED TYROSINE TRANSPOSASE
IS_length_545-IPR036515_67_448-IPR036515_55_406-IPR002686_61_403-IPR002686_58_403-PTHR33360_55_415	SRS012989	NODE_692_length_13213_cov_12.513	2734	2770	3242	3278	IPR002686:Transposase IS200-like;IPR036515:Transposase IS200-like superfamily;PTHR33360:TRANSPOSASE FOR INSERTION SEQUENCE ELEMENT IS200
IS_length_1535-IPR002560_931_1243	SRS012989	NODE_2067_length_5323_cov_8.68261	2924	2952	4430	4458	IPR002560:Transposase IS204/IS1001/IS1096/IS1165	DDE domain
IS_length_2669-PTHR35004_925_2053-IPR036397_1321_1843-IPR012337_1387_1801	SRS012989	NODE_3194_length_3629_cov_7.62563	909	939	3546	3577	IPR012337:Ribonuclease H-like superfamily;IPR036397:Ribonuclease H superfamily;PTHR35004:TRANSPOSASE RV3428C-RELATED
IS_length_2999-IPR017856_164_401	SRS012989	NODE_3559_length_3275_cov_113.308	139	176	3102	3137	IPR017856:Integrase-like	N-terminal
IS_length_1519-IPR012337_544_1033-IPR036397_544_1042-PTHR35004_517_1267	SRS012989	NODE_7282_length_1754_cov_8.91583	91	131	1573	1609	IPR012337:Ribonuclease H-like superfamily;IPR036397:Ribonuclease H superfamily;PTHR35004:TRANSPOSASE RV3428C-RELATED
IS_length_2485-IPR013762_1328_1853	SRS013164	NODE_59_length_68058_cov_8.94231	2830	2868	5276	5314	IPR013762:Integrase-like	catalytic domain superfamily
IS_length_2387-IPR013762_1279_1804	SRS013164	NODE_59_length_68058_cov_8.94231	2879	2913	5231	5265	IPR013762:Integrase-like	catalytic domain superfamily
IS_length_1508-IPR002514_165_405-IPR036397_869_1394-PTHR42648_557_1370-IPR012337_884_1355	SRS013164	NODE_3892_length_4519_cov_49.3168	3012	3041	4477	4519	IPR002514:Transposase IS3/IS911family;IPR012337:Ribonuclease H-like superfamily;IPR036397:Ribonuclease H superfamily;PTHR42648:TRANSPOSASE	PUTATIVE-RELATED
IS_length_2679-PTHR35004_199_1327-IPR012337_661_1075-IPR036397_598_1117	SRS013164	NODE_7404_length_2787_cov_40.8646	55	86	2702	2733	IPR012337:Ribonuclease H-like superfamily;IPR036397:Ribonuclease H superfamily;PTHR35004:TRANSPOSASE RV3428C-RELATED
IS_length_2137-IPR013762_1524_2058	SRS013170	NODE_1951_length_10048_cov_7.7203	1872	1917	3959	4008	IPR013762:Integrase-like	catalytic domain superfamily
IS_length_835-IPR002559_12_168-PTHR30298_241_595-IPR002559_256_598	SRS013170	NODE_2504_length_8737_cov_13.925	97	137	892	931	IPR002559:Transposase	IS4-like;PTHR30298:H REPEAT-ASSOCIATED PREDICTED TRANSPOSASE
IS_length_2683-IPR012337_621_1059-PTHR35004_102_1491-IPR036397_462_1122	SRS013170	NODE_2992_length_7927_cov_5.68432	96	122	2753	2778	IPR012337:Ribonuclease H-like superfamily;IPR036397:Ribonuclease H superfamily;PTHR35004:TRANSPOSASE RV3428C-RELATED
IS_length_1058-IPR002559_530_770-IPR012337_533_884	SRS013170	NODE_3620_length_7093_cov_6.08639	717	756	1744	1774	IPR002559:Transposase	IS4-like;IPR012337:Ribonuclease H-like superfamily
IS_length_1594-IPR036397_293_785-PTHR42648:SF3_119_800-PTHR42648_119_800-IPR012337_293_779	SRS013170	NODE_6663_length_4917_cov_31.7018	796	833	2362	2389	IPR012337:Ribonuclease H-like superfamily;IPR036397:Ribonuclease H superfamily;PTHR42648:SF3:TRANSPOSASE INSK FOR INSERTION SEQUENCE ELEMENT IS150-RELATED;PTHR42648:TRANSPOSASE	PUTATIVE-RELATED
IS_length_1631-IPR002560_692_887-IPR029261_380_515-PTHR33498_281_890-IPR002560_988_1453-PTHR33498_985_1489	SRS013170	NODE_9177_length_4036_cov_5.79678	2323	2358	3919	3953	IPR002560:Transposase IS204/IS1001/IS1096/IS1165	DDE domain;IPR029261:Transposase IS204/IS1001/IS1096/IS1165	zinc-finger;PTHR33498:TRANSPOSASE FOR INSERTION SEQUENCE ELEMENT IS1557
IS_length_1552-IPR002560_654_849-IPR029261_342_477-PTHR33498_243_852-IPR002560_950_1415-PTHR33498_947_1451	SRS013170	NODE_9177_length_4036_cov_5.79678	2361	2389	3865	3912	IPR002560:Transposase IS204/IS1001/IS1096/IS1165	DDE domain;IPR029261:Transposase IS204/IS1001/IS1096/IS1165	zinc-finger;PTHR33498:TRANSPOSASE FOR INSERTION SEQUENCE ELEMENT IS1557
IS_length_1628-IPR002560_692_887-IPR029261_380_515-PTHR33498_281_890-IPR002560_988_1453-PTHR33498_985_1489	SRS013170	NODE_9177_length_4036_cov_5.79678	2323	2354	3919	3950	IPR002560:Transposase IS204/IS1001/IS1096/IS1165	DDE domain;IPR029261:Transposase IS204/IS1001/IS1096/IS1165	zinc-finger;PTHR33498:TRANSPOSASE FOR INSERTION SEQUENCE ELEMENT IS1557
IS_length_2009-IPR012337_1128_1605-PTHR46889_771_1614-IPR036397_1125_1611	SRS013170	NODE_11008_length_3605_cov_4.90845	1172	1202	3151	3180	IPR012337:Ribonuclease H-like superfamily;IPR036397:Ribonuclease H superfamily;PTHR46889:TRANSPOSASE INSF FOR INSERTION SEQUENCE IS3B-RELATED
IS_length_2668-PTHR35004_198_1326-IPR036397_594_1116-IPR012337_660_1074	SRS013170	NODE_17216_length_2668_cov_45.5618	1	31	2638	2668	IPR012337:Ribonuclease H-like superfamily;IPR036397:Ribonuclease H superfamily;PTHR35004:TRANSPOSASE RV3428C-RELATED
IS_length_1604-IPR013762_520_1045	SRS013170	NODE_32360_length_1658_cov_8.09233	28	55	1596	1631	IPR013762:Integrase-like	catalytic domain superfamily
IS_length_1392-PTHR35004_62_1157-IPR036397_407_890-IPR012337_395_890	SRS013170	NODE_39512_length_1410_cov_51.1188	6	53	1363	1397	IPR012337:Ribonuclease H-like superfamily;IPR036397:Ribonuclease H superfamily;PTHR35004:TRANSPOSASE RV3428C-RELATED
IS_length_1406-PTHR35004_63_1158-IPR036397_408_891-IPR012337_396_891	SRS013170	NODE_39512_length_1410_cov_51.1188	5	46	1370	1410	IPR012337:Ribonuclease H-like superfamily;IPR036397:Ribonuclease H superfamily;PTHR35004:TRANSPOSASE RV3428C-RELATED
IS_length_1398-IPR002560_555_1350-PTHR33498_552_1341	SRS013170	NODE_39927_length_1398_cov_284.407	1	43	1374	1398	IPR002560:Transposase IS204/IS1001/IS1096/IS1165	DDE domain;PTHR33498:TRANSPOSASE FOR INSERTION SEQUENCE ELEMENT IS1557
IS_length_925-IPR027806_16_175	SRS013170	NODE_42555_length_1324_cov_20.6249	357	388	1240	1281	IPR027806:Harbinger transposase-derived nuclease domain
IS_length_2345-IPR003346_1014_1269-PTHR33055:SF10_378_1386-PTHR33055_378_1386-IPR002525_387_852	SRS013234	NODE_88_length_34488_cov_43.1797	10136	10166	12436	12480	IPR002525:Transposase	IS111A/IS1328/IS1533	N-terminal;IPR003346:Transposase	IS116/IS110/IS902;PTHR33055:SF10:PUTATIVE TRANSPOSASE FOR IS117-RELATED;PTHR33055:TRANSPOSASE FOR INSERTION SEQUENCE ELEMENT IS1111A
IS_length_2667-IPR012337_666_1062-IPR036397_597_1104-PTHR35004_189_1533	SRS013234	NODE_294_length_18765_cov_37.387	7406	7449	10034	10072	IPR012337:Ribonuclease H-like superfamily;IPR036397:Ribonuclease H superfamily;PTHR35004:TRANSPOSASE RV3428C-RELATED
IS_length_2578-IPR025668_840_942-IPR025668_2004_2106	SRS013234	NODE_411_length_15605_cov_35.132	6065	6113	8600	8642	IPR025668:Transposase DDE domain
IS_length_1429-IPR002514_233_407-IPR036397_873_1188-IPR012337_885_1272-PTHR42648_645_1290	SRS013234	NODE_438_length_15054_cov_41.4304	12867	12899	14249	14295	IPR002514:Transposase IS3/IS911family;IPR012337:Ribonuclease H-like superfamily;IPR036397:Ribonuclease H superfamily;PTHR42648:TRANSPOSASE	PUTATIVE-RELATED
IS_length_1046-IPR013762_454_1018	SRS013234	NODE_506_length_13912_cov_34.1124	4226	4269	5239	5271	IPR013762:Integrase-like	catalytic domain superfamily
IS_length_1033-IPR013762_403_964	SRS013234	NODE_650_length_12003_cov_13.376	6816	6848	7818	7848	IPR013762:Integrase-like	catalytic domain superfamily
IS_length_2114-IPR025668_557_677	SRS013239	NODE_1373_length_3035_cov_8.35369	859	888	2940	2972	IPR025668:Transposase DDE domain
IS_length_742-IPR036515_68_587-IPR036515_68_482-PTHR36966_74_524-IPR002686_104_458-IPR002686_92_464	SRS013252	NODE_68_length_101027_cov_14.4287	23624	23660	24339	24365	IPR002686:Transposase IS200-like;IPR036515:Transposase IS200-like superfamily;PTHR36966:REP-ASSOCIATED TYROSINE TRANSPOSASE
IS_length_1957-PTHR10642_618_1083-PTHR10642:SF23_618_1083-IPR002156_861_1137-IPR002156_840_1245-IPR012337_855_1233-IPR037056_624_774-IPR017290_618_1245-IPR036397_837_1245-IPR011320_633_759	SRS013252	NODE_193_length_63603_cov_23.9266	18467	18495	20395	20423	IPR002156:Ribonuclease H domain;IPR011320:Ribonuclease H1	N-terminal;IPR012337:Ribonuclease H-like superfamily;IPR017290:Ribonuclease H	Bacteroides-type;IPR036397:Ribonuclease H superfamily;IPR037056:Ribonuclease H1	N-terminal domain superfamily;PTHR10642:RIBONUCLEASE H1;PTHR10642:SF23:RIBONUCLEASE H1
IS_length_2117-IPR012337_1519_1633-IPR012337_1745_2105-PTHR42648_1739_2096-IPR036397_1733_2111	SRS013252	NODE_264_length_52505_cov_7.35745	32742	32770	34830	34858	IPR012337:Ribonuclease H-like superfamily;IPR036397:Ribonuclease H superfamily;PTHR42648:TRANSPOSASE	PUTATIVE-RELATED
IS_length_1975-IPR012337_1446_1560	SRS013252	NODE_264_length_52505_cov_7.35745	32815	32845	34759	34789	IPR012337:Ribonuclease H-like superfamily
IS_length_1643-IPR012337_1280_1394	SRS013252	NODE_264_length_52505_cov_7.35745	32981	33011	34593	34623	IPR012337:Ribonuclease H-like superfamily
IS_length_1387-IPR012337_29_173-IPR012337_1152_1266	SRS013252	NODE_264_length_52505_cov_7.35745	33109	33137	34467	34495	IPR012337:Ribonuclease H-like superfamily
IS_length_1929-IPR025668_524_764-PTHR30007:SF0_425_773	SRS013252	NODE_1344_length_15666_cov_17.9643	6199	6226	8084	8127	IPR025668:Transposase DDE domain;PTHR30007:SF0:TRANSPOSASE
IS_length_1441-IPR025668_287_527-PTHR30007:SF0_188_536	SRS013252	NODE_1344_length_15666_cov_17.9643	6436	6466	7835	7876	IPR025668:Transposase DDE domain;PTHR30007:SF0:TRANSPOSASE
IS_length_745-IPR036515_126_606-IPR036515_123_621-PTHR36966_75_600-IPR002686_156_585-IPR002686_141_594	SRS013252	NODE_1832_length_12388_cov_33.6079	142	186	847	886	IPR002686:Transposase IS200-like;IPR036515:Transposase IS200-like superfamily;PTHR36966:REP-ASSOCIATED TYROSINE TRANSPOSASE
IS_length_747-IPR036515_126_606-IPR036515_123_621-PTHR36966_75_600-IPR002686_156_585-IPR002686_141_594	SRS013252	NODE_1832_length_12388_cov_33.6079	142	178	855	888	IPR002686:Transposase IS200-like;IPR036515:Transposase IS200-like superfamily;PTHR36966:REP-ASSOCIATED TYROSINE TRANSPOSASE
IS_length_729-IPR036515_118_598-IPR036515_115_613-PTHR36966_67_592-IPR002686_148_577-IPR002686_133_586	SRS013252	NODE_1832_length_12388_cov_33.6079	150	182	847	878	IPR002686:Transposase IS200-like;IPR036515:Transposase IS200-like superfamily;PTHR36966:REP-ASSOCIATED TYROSINE TRANSPOSASE
IS_length_1903-IPR013762_749_1310	SRS013252	NODE_1873_length_12151_cov_8.30828	2093	2120	3968	3995	IPR013762:Integrase-like	catalytic domain superfamily
IS_length_1343-IPR012337_476_710-IPR036397_476_713	SRS013252	NODE_2182_length_10824_cov_18.688	741	771	2053	2083	IPR012337:Ribonuclease H-like superfamily;IPR036397:Ribonuclease H superfamily
IS_length_1301-IPR012337_455_689-IPR036397_455_692	SRS013252	NODE_2182_length_10824_cov_18.688	762	802	2022	2062	IPR012337:Ribonuclease H-like superfamily;IPR036397:Ribonuclease H superfamily
IS_length_2925-IPR013762_2241_2766	SRS013252	NODE_5152_length_5285_cov_6.34837	1582	1608	4480	4506	IPR013762:Integrase-like	catalytic domain superfamily
IS_length_2839-IPR013762_2198_2723	SRS013252	NODE_5152_length_5285_cov_6.34837	1625	1653	4436	4463	IPR013762:Integrase-like	catalytic domain superfamily
IS_length_1436-IPR002156_49_457-IPR002156_37_460-IPR012337_49_457-PTHR10642:SF23_40_463-PTHR10642_40_463-IPR022892_55_460-IPR022892_40_478-IPR036397_40_472	SRS013252	NODE_6448_length_4377_cov_6.73045	2597	2623	4007	4032	IPR002156:Ribonuclease H domain;IPR012337:Ribonuclease H-like superfamily;IPR022892:Ribonuclease HI;IPR036397:Ribonuclease H superfamily;PTHR10642:RIBONUCLEASE H1;PTHR10642:SF23:RIBONUCLEASE H1
IS_length_2057-PTHR10948_8_965-IPR001598_806_854-IPR036397_515_980-IPR012337_539_980-IPR025246_11_137	SRS013252	NODE_7591_length_3792_cov_4.16109	287	313	2317	2343	IPR001598:Transposase	IS30	conserved site;IPR012337:Ribonuclease H-like superfamily;IPR025246:Transposase IS30-like HTH domain;IPR036397:Ribonuclease H superfamily;PTHR10948:TRANSPOSASE
IS_length_1019-IPR002686_169_469-IPR002686_133_469-PTHR33360_118_481-IPR036515_136_514-IPR036515_112_475-PTHR33360:SF2_118_481	SRS013252	NODE_7711_length_3737_cov_3.42776	231	260	1208	1249	IPR002686:Transposase IS200-like;IPR036515:Transposase IS200-like superfamily;PTHR33360:SF2:TRANSPOSASE FOR INSERTION SEQUENCE ELEMENT IS200;PTHR33360:TRANSPOSASE FOR INSERTION SEQUENCE ELEMENT IS200
IS_length_647-IPR036515_32_515-IPR036515_32_407-PTHR36966_35_446-IPR002686_53_389-IPR002686_65_356	SRS013252	NODE_8098_length_3564_cov_8.45483	1776	1803	2397	2422	IPR002686:Transposase IS200-like;IPR036515:Transposase IS200-like superfamily;PTHR36966:REP-ASSOCIATED TYROSINE TRANSPOSASE
IS_length_2441-PTHR30007:SF0_0_402-IPR002559_0_372-PTHR30007:SF0_2039_2435-IPR002559_2045_2408	SRS013252	NODE_11410_length_2635_cov_97.5267	139	182	2536	2579	IPR002559:Transposase	IS4-like;PTHR30007:SF0:TRANSPOSASE
IS_length_2395-IPR025668_127_367-PTHR30007:SF0_1_376-IPR002559_2013_2361	SRS013252	NODE_11410_length_2635_cov_97.5267	165	209	2524	2559	IPR002559:Transposase	IS4-like;IPR025668:Transposase DDE domain;PTHR30007:SF0:TRANSPOSASE
IS_length_1206-IPR027806_917_1160	SRS013252	NODE_12626_length_2410_cov_22.5839	974	1001	2135	2179	IPR027806:Harbinger transposase-derived nuclease domain
IS_length_1258-IPR012337_426_936-PTHR42648_135_933-IPR036397_429_930	SRS013252	NODE_13128_length_2325_cov_4.09383	122	155	1345	1379	IPR012337:Ribonuclease H-like superfamily;IPR036397:Ribonuclease H superfamily;PTHR42648:TRANSPOSASE	PUTATIVE-RELATED
IS_length_1078-IPR013762_394_940	SRS013252	NODE_15402_length_1913_cov_5.35823	387	414	1437	1464	IPR013762:Integrase-like	catalytic domain superfamily
IS_length_1911-IPR013762_772_1327	SRS013252	NODE_16457_length_1911_cov_44.4946	1	33	1879	1911	IPR013762:Integrase-like	catalytic domain superfamily
IS_length_727-IPR036515_178_532-IPR036515_232_577-IPR002686_262_529-IPR002686_184_529-PTHR33360:SF2_181_538-PTHR33360_181_538	SRS013252	NODE_25905_length_1276_cov_2.92957	522	552	1218	1248	IPR002686:Transposase IS200-like;IPR036515:Transposase IS200-like superfamily;PTHR33360:SF2:TRANSPOSASE FOR INSERTION SEQUENCE ELEMENT IS200;PTHR33360:TRANSPOSASE FOR INSERTION SEQUENCE ELEMENT IS200
IS_length_639-IPR036515_67_385-IPR036515_55_409-IPR002686_79_382-PTHR36966_25_376	SRS013252	NODE_27756_length_1197_cov_4.64361	418	443	1016	1056	IPR002686:Transposase IS200-like;IPR036515:Transposase IS200-like superfamily;PTHR36966:REP-ASSOCIATED TYROSINE TRANSPOSASE
IS_length_758-IPR002686_222_564-IPR002686_246_564-IPR036515_213_567-IPR036515_228_603	SRS013252	NODE_32374_length_1041_cov_12.1826	65	107	791	822	IPR002686:Transposase IS200-like;IPR036515:Transposase IS200-like superfamily
IS_length_655-IPR002686_172_514-IPR002686_196_514-IPR036515_163_517-IPR036515_178_553	SRS013252	NODE_32374_length_1041_cov_12.1826	115	145	738	769	IPR002686:Transposase IS200-like;IPR036515:Transposase IS200-like superfamily
IS_length_2615-PTHR35004_887_2141-IPR012337_1334_1778-IPR036397_1340_1826	SRS013476	NODE_38_length_128662_cov_22.9515	69219	69250	71802	71833	IPR012337:Ribonuclease H-like superfamily;IPR036397:Ribonuclease H superfamily;PTHR35004:TRANSPOSASE RV3428C-RELATED
IS_length_2664-IPR013762_1332_1866	SRS013476	NODE_43_length_122623_cov_95.9363	48385	48426	51007	51048	IPR013762:Integrase-like	catalytic domain superfamily
IS_length_2332-IPR013762_1166_1700	SRS013476	NODE_43_length_122623_cov_95.9363	48551	48597	50836	50882	IPR013762:Integrase-like	catalytic domain superfamily
IS_length_2242-IPR013762_1121_1655	SRS013476	NODE_43_length_122623_cov_95.9363	48596	48625	50808	50837	IPR013762:Integrase-like	catalytic domain superfamily
IS_length_2194-IPR013762_1097_1631	SRS013476	NODE_43_length_122623_cov_95.9363	48620	48660	50773	50813	IPR013762:Integrase-like	catalytic domain superfamily
IS_length_1894-IPR013762_947_1481	SRS013476	NODE_43_length_122623_cov_95.9363	48770	48802	50631	50663	IPR013762:Integrase-like	catalytic domain superfamily
IS_length_1848-IPR013762_924_1458	SRS013476	NODE_43_length_122623_cov_95.9363	48793	48841	50606	50640	IPR013762:Integrase-like	catalytic domain superfamily
IS_length_867-IPR036515_92_464-IPR036515_92_551-IPR002686_116_449-IPR002686_128_446-PTHR34322_92_659	SRS013476	NODE_95_length_84358_cov_12.5074	71	108	910	937	IPR002686:Transposase IS200-like;IPR036515:Transposase IS200-like superfamily;PTHR34322:TRANSPOSASE	Y1_TNP DOMAIN-CONTAINING
IS_length_2718-IPR013762_894_1434	SRS013476	NODE_142_length_67012_cov_16.8927	37353	37399	40024	40070	IPR013762:Integrase-like	catalytic domain superfamily
IS_length_1021-IPR013762_378_936	SRS013476	NODE_238_length_49910_cov_20.1733	48861	48886	49841	49881	IPR013762:Integrase-like	catalytic domain superfamily
IS_length_2756-IPR013762_1531_2065	SRS013476	NODE_270_length_45894_cov_11.4275	22652	22688	25380	25407	IPR013762:Integrase-like	catalytic domain superfamily
IS_length_2765-IPR013762_1531_2065	SRS013476	NODE_270_length_45894_cov_11.4275	22652	22684	25370	25416	IPR013762:Integrase-like	catalytic domain superfamily
IS_length_1744-IPR013762_878_1412	SRS013476	NODE_378_length_36812_cov_10.4563	19732	19769	21438	21475	IPR013762:Integrase-like	catalytic domain superfamily
IS_length_1504-IPR002559_1198_1348-IPR012337_1201_1459-PTHR33258_1198_1414	SRS013476	NODE_429_length_34867_cov_7.31314	7285	7319	8754	8788	IPR002559:Transposase	IS4-like;IPR012337:Ribonuclease H-like superfamily;PTHR33258:TRANSPOSASE INSL FOR INSERTION SEQUENCE ELEMENT IS186A-RELATED
IS_length_2515-IPR013762_1303_1846	SRS013476	NODE_793_length_23738_cov_7.36942	1885	1910	4361	4399	IPR013762:Integrase-like	catalytic domain superfamily
IS_length_1890-IPR013762_770_1295	SRS013476	NODE_1556_length_15210_cov_11.8248	7333	7359	9188	9222	IPR013762:Integrase-like	catalytic domain superfamily
IS_length_1746-IPR013762_580_1156	SRS013476	NODE_5741_length_5506_cov_4.46377	1618	1646	3335	3363	IPR013762:Integrase-like	catalytic domain superfamily
IS_length_2171-PTHR35004_863_1415-IPR036397_854_1199-IPR012337_869_1145-PTHR35004:SF6_1572_2043-PTHR35004_1572_2043	SRS013476	NODE_6551_length_4947_cov_8.47976	2070	2103	4207	4240	IPR012337:Ribonuclease H-like superfamily;IPR036397:Ribonuclease H superfamily;PTHR35004:SF6:TRANSPOSASE RV3428C-RELATED;PTHR35004:TRANSPOSASE RV3428C-RELATED
IS_length_1447-IPR013762_534_1086	SRS013476	NODE_8942_length_3784_cov_6.12818	973	998	2394	2419	IPR013762:Integrase-like	catalytic domain superfamily
IS_length_1619-IPR013762_396_957	SRS013476	NODE_9556_length_3582_cov_27.5688	26	61	1618	1644	IPR013762:Integrase-like	catalytic domain superfamily
IS_length_2643-PTHR35004_997_1915-IPR012337_1261_1651-IPR036397_1195_1720	SRS013476	NODE_13613_length_2643_cov_74.5495	1	31	2613	2643	IPR012337:Ribonuclease H-like superfamily;IPR036397:Ribonuclease H superfamily;PTHR35004:TRANSPOSASE RV3428C-RELATED
IS_length_2576-IPR008878_435_717-IPR008878_411_753-IPR024463_999_1230-IPR004291_1434_2277	SRS013476	NODE_14037_length_2576_cov_14.0924	1	28	2549	2576	IPR004291:Transposase IS66	central domain;IPR008878:Transposase IS66	Orf2;IPR024463:Transposase TnpC	homeodomain
IS_length_1647-IPR008490_235_409-IPR025668_1126_1483-PTHR33408_79_1543	SRS013476	NODE_20002_length_1888_cov_13.2619	120	145	1741	1766	IPR008490:Transposase InsH	N-terminal;IPR025668:Transposase DDE domain;PTHR33408:TRANSPOSASE
IS_length_1634-IPR036397_834_1326-IPR012337_834_1311-PTHR46889_624_1308	SRS013476	NODE_23609_length_1634_cov_75.9272	1	25	1609	1634	IPR012337:Ribonuclease H-like superfamily;IPR036397:Ribonuclease H superfamily;PTHR46889:TRANSPOSASE INSF FOR INSERTION SEQUENCE IS3B-RELATED
IS_length_1298-PTHR42648_161_995-IPR036397_467_944-IPR012337_470_962	SRS013476	NODE_29956_length_1327_cov_39.4112	17	50	1281	1314	IPR012337:Ribonuclease H-like superfamily;IPR036397:Ribonuclease H superfamily;PTHR42648:TRANSPOSASE	PUTATIVE-RELATED
IS_length_1027-IPR013762_395_956	SRS013476	NODE_39113_length_1049_cov_5.82394	4	32	997	1030	IPR013762:Integrase-like	catalytic domain superfamily
IS_length_1865-IPR008490_242_449-IPR025668_1238_1613-PTHR33408_89_1679	SRS013502	NODE_3518_length_3143_cov_16.0437	210	249	2037	2074	IPR008490:Transposase InsH	N-terminal;IPR025668:Transposase DDE domain;PTHR33408:TRANSPOSASE
IS_length_1442-IPR002560_63_858-PTHR33498_57_840	SRS013502	NODE_8550_length_1638_cov_7.01832	139	165	1554	1580	IPR002560:Transposase IS204/IS1001/IS1096/IS1165	DDE domain;PTHR33498:TRANSPOSASE FOR INSERTION SEQUENCE ELEMENT IS1557
IS_length_1069-IPR001207_349_847	SRS013502	NODE_15038_length_1069_cov_116.973	1	37	1024	1069	IPR001207:Transposase	mutator type
IS_length_2668-IPR036397_594_1116-PTHR35004_198_1326-IPR012337_660_1077	SRS013506	NODE_3_length_418629_cov_13.3544	414863	414891	417502	417530	IPR012337:Ribonuclease H-like superfamily;IPR036397:Ribonuclease H superfamily;PTHR35004:TRANSPOSASE RV3428C-RELATED
IS_length_1088-IPR001207_147_483	SRS013506	NODE_78_length_27185_cov_36.6994	1040	1065	2084	2127	IPR001207:Transposase	mutator type
IS_length_1181-IPR002686_193_511-IPR002686_175_511-IPR036515_154_517-IPR036515_175_559-PTHR33360_160_523	SRS013533	NODE_229_length_27775_cov_5.34646	19832	19857	20968	21012	IPR002686:Transposase IS200-like;IPR036515:Transposase IS200-like superfamily;PTHR33360:TRANSPOSASE FOR INSERTION SEQUENCE ELEMENT IS200
IS_length_758-IPR002686_171_489-IPR002686_153_489-IPR036515_132_495-IPR036515_153_537-PTHR33360_138_501	SRS013533	NODE_229_length_27775_cov_5.34646	19854	19892	20584	20611	IPR002686:Transposase IS200-like;IPR036515:Transposase IS200-like superfamily;PTHR33360:TRANSPOSASE FOR INSERTION SEQUENCE ELEMENT IS200
IS_length_819-IPR002686_198_516-IPR002686_180_516-IPR036515_159_522-IPR036515_180_564-PTHR33360_165_528	SRS013533	NODE_229_length_27775_cov_5.34646	19827	19856	20613	20645	IPR002686:Transposase IS200-like;IPR036515:Transposase IS200-like superfamily;PTHR33360:TRANSPOSASE FOR INSERTION SEQUENCE ELEMENT IS200
IS_length_1126-IPR002686_166_484-IPR002686_148_484-IPR036515_127_490-IPR036515_148_532-PTHR33360_133_496	SRS013533	NODE_229_length_27775_cov_5.34646	19859	19897	20950	20984	IPR002686:Transposase IS200-like;IPR036515:Transposase IS200-like superfamily;PTHR33360:TRANSPOSASE FOR INSERTION SEQUENCE ELEMENT IS200
IS_length_909-IPR002686_395_695-IPR002686_359_695-IPR036515_362_740-IPR036515_338_701-PTHR33360_344_707-PTHR33360:SF2_344_707	SRS013533	NODE_447_length_19221_cov_5.89137	16718	16749	17597	17626	IPR002686:Transposase IS200-like;IPR036515:Transposase IS200-like superfamily;PTHR33360:SF2:TRANSPOSASE FOR INSERTION SEQUENCE ELEMENT IS200;PTHR33360:TRANSPOSASE FOR INSERTION SEQUENCE ELEMENT IS200
IS_length_1903-IPR013762_749_1310	SRS013533	NODE_1305_length_10498_cov_4.85177	225	252	2100	2127	IPR013762:Integrase-like	catalytic domain superfamily
IS_length_2668-IPR036397_1321_1843-IPR012337_1387_1801-PTHR35004_925_2053	SRS013533	NODE_9331_length_3285_cov_3.48854	268	298	2905	2935	IPR012337:Ribonuclease H-like superfamily;IPR036397:Ribonuclease H superfamily;PTHR35004:TRANSPOSASE RV3428C-RELATED
IS_length_1629-PTHR33055:SF10_373_1564-IPR003346_1189_1438-PTHR33055_373_1564-IPR002525_400_862	SRS013533	NODE_16854_length_2274_cov_5.48761	148	175	1748	1776	IPR002525:Transposase	IS111A/IS1328/IS1533	N-terminal;IPR003346:Transposase	IS116/IS110/IS902;PTHR33055:SF10:PUTATIVE TRANSPOSASE FOR IS117-RELATED;PTHR33055:TRANSPOSASE FOR INSERTION SEQUENCE ELEMENT IS1111A
IS_length_545-IPR002686_46_388-IPR002686_43_388-IPR036515_52_433-IPR036515_40_391-PTHR33360_40_400	SRS013533	NODE_40182_length_1274_cov_5.94422	111	139	627	655	IPR002686:Transposase IS200-like;IPR036515:Transposase IS200-like superfamily;PTHR33360:TRANSPOSASE FOR INSERTION SEQUENCE ELEMENT IS200
IS_length_1447-IPR002560_588_1383-PTHR33498_570_1365	SRS013705	NODE_126_length_42767_cov_17.6246	17235	17261	18650	18681	IPR002560:Transposase IS204/IS1001/IS1096/IS1165	DDE domain;PTHR33498:TRANSPOSASE FOR INSERTION SEQUENCE ELEMENT IS1557
IS_length_1410-IPR002560_578_1373-PTHR33498_560_1355	SRS013705	NODE_126_length_42767_cov_17.6246	17245	17286	18627	18654	IPR002560:Transposase IS204/IS1001/IS1096/IS1165	DDE domain;PTHR33498:TRANSPOSASE FOR INSERTION SEQUENCE ELEMENT IS1557
IS_length_1387-IPR002560_559_1354-PTHR33498_559_1336	SRS013705	NODE_126_length_42767_cov_17.6246	17264	17290	18618	18650	IPR002560:Transposase IS204/IS1001/IS1096/IS1165	DDE domain;PTHR33498:TRANSPOSASE FOR INSERTION SEQUENCE ELEMENT IS1557
IS_length_1834-IPR025668_1243_1615-IPR008490_283_487-PTHR33408_145_1660	SRS013705	NODE_198_length_34522_cov_31.3102	32383	32423	34176	34216	IPR008490:Transposase InsH	N-terminal;IPR025668:Transposase DDE domain;PTHR33408:TRANSPOSASE
IS_length_1948-IPR013762_821_1382	SRS013705	NODE_851_length_16902_cov_8.45539	4211	4241	6129	6158	IPR013762:Integrase-like	catalytic domain superfamily
IS_length_2209-IPR013762_963_1488	SRS013705	NODE_3155_length_8311_cov_6.13929	906	932	3081	3114	IPR013762:Integrase-like	catalytic domain superfamily
IS_length_871-IPR036515_135_516-IPR036515_117_474-IPR002686_129_471-IPR002686_126_471	SRS013705	NODE_3293_length_8143_cov_10.1379	155	180	994	1025	IPR002686:Transposase IS200-like;IPR036515:Transposase IS200-like superfamily
IS_length_2285-IPR012337_1004_1445	SRS013705	NODE_5043_length_6335_cov_3.56656	358	385	2616	2642	IPR012337:Ribonuclease H-like superfamily
IS_length_2330-IPR012337_1005_1446	SRS013705	NODE_5043_length_6335_cov_3.56656	357	385	2661	2686	IPR012337:Ribonuclease H-like superfamily
IS_length_1030-IPR013762_442_1003	SRS013705	NODE_6532_length_5383_cov_10.7224	3454	3490	4445	4483	IPR013762:Integrase-like	catalytic domain superfamily
IS_length_1034-IPR013762_444_1005	SRS013705	NODE_6652_length_5319_cov_13.9725	1738	1764	2743	2771	IPR013762:Integrase-like	catalytic domain superfamily
IS_length_2993-IPR002560_3_369-IPR002560_2580_2940	SRS013705	NODE_10268_length_3961_cov_18.3246	483	529	3433	3475	IPR002560:Transposase IS204/IS1001/IS1096/IS1165	DDE domain
IS_length_2853-IPR002560_9_297-IPR002560_2514_2802	SRS013705	NODE_10268_length_3961_cov_18.3246	555	595	3367	3407	IPR002560:Transposase IS204/IS1001/IS1096/IS1165	DDE domain
IS_length_2757-IPR002560_3_249-IPR002560_2460_2706	SRS013705	NODE_10268_length_3961_cov_18.3246	603	644	3314	3359	IPR002560:Transposase IS204/IS1001/IS1096/IS1165	DDE domain
IS_length_2653-IPR002560_11_197-IPR002560_2414_2600	SRS013705	NODE_10268_length_3961_cov_18.3246	655	690	3271	3307	IPR002560:Transposase IS204/IS1001/IS1096/IS1165	DDE domain
IS_length_2647-IPR002560_11_197-IPR002560_2411_2594	SRS013705	NODE_10268_length_3961_cov_18.3246	655	700	3262	3301	IPR002560:Transposase IS204/IS1001/IS1096/IS1165	DDE domain
IS_length_2497-IPR002560_2_119-IPR002560_2327_2444	SRS013705	NODE_10268_length_3961_cov_18.3246	733	765	3197	3229	IPR002560:Transposase IS204/IS1001/IS1096/IS1165	DDE domain
IS_length_2483-IPR002560_10_112-IPR002560_2329_2431	SRS013705	NODE_10268_length_3961_cov_18.3246	740	765	3197	3222	IPR002560:Transposase IS204/IS1001/IS1096/IS1165	DDE domain
IS_length_2064-IPR013762_912_1437	SRS013705	NODE_13021_length_3352_cov_6.51319	618	648	2646	2681	IPR013762:Integrase-like	catalytic domain superfamily
IS_length_1145-IPR013762_462_987	SRS013705	NODE_13021_length_3352_cov_6.51319	1068	1099	2173	2212	IPR013762:Integrase-like	catalytic domain superfamily
IS_length_726-IPR013762_0_219-IPR013762_504_720	SRS013705	NODE_14087_length_3168_cov_12.469	1385	1423	2072	2110	IPR013762:Integrase-like	catalytic domain superfamily
IS_length_2483-IPR013762_550_1096-IPR013762_1936_2476	SRS013705	NODE_14087_length_3168_cov_12.469	508	549	2949	2990	IPR013762:Integrase-like	catalytic domain superfamily
IS_length_1404-PTHR33498_751_1309-IPR002560_751_1273	SRS013705	NODE_16564_length_2807_cov_37.4953	25	54	1397	1428	IPR002560:Transposase IS204/IS1001/IS1096/IS1165	DDE domain;PTHR33498:TRANSPOSASE FOR INSERTION SEQUENCE ELEMENT IS1557
IS_length_1350-PTHR33498_726_1284-IPR002560_726_1248	SRS013705	NODE_16564_length_2807_cov_37.4953	50	91	1357	1399	IPR002560:Transposase IS204/IS1001/IS1096/IS1165	DDE domain;PTHR33498:TRANSPOSASE FOR INSERTION SEQUENCE ELEMENT IS1557
IS_length_1326-PTHR33498_714_1272-IPR002560_714_1236	SRS013705	NODE_16564_length_2807_cov_37.4953	62	87	1362	1387	IPR002560:Transposase IS204/IS1001/IS1096/IS1165	DDE domain;PTHR33498:TRANSPOSASE FOR INSERTION SEQUENCE ELEMENT IS1557
IS_length_1352-IPR001207_632_704-IPR001207_539_725	SRS013711	NODE_3322_length_1420_cov_7.23004	28	56	1346	1379	IPR001207:Transposase	mutator type
IS_length_1070-IPR001207_350_848	SRS013711	NODE_5863_length_1070_cov_46.8108	1	38	1034	1070	IPR001207:Transposase	mutator type
IS_length_679-IPR036515_107_245-IPR036515_65_338-IPR002686_351_576-IPR002686_342_597-IPR036515_318_603-IPR036515_318_585	SRS013723	NODE_1885_length_10174_cov_32.1376	5709	5734	6355	6387	IPR002686:Transposase IS200-like;IPR036515:Transposase IS200-like superfamily
IS_length_2093-IPR013762_986_1544	SRS013723	NODE_3814_length_6504_cov_10.0327	319	353	2377	2411	IPR013762:Integrase-like	catalytic domain superfamily
IS_length_2678-PTHR35004_198_1326-IPR036397_594_1116-IPR012337_660_1074	SRS013723	NODE_13745_length_2678_cov_76.8273	1	31	2645	2678	IPR012337:Ribonuclease H-like superfamily;IPR036397:Ribonuclease H superfamily;PTHR35004:TRANSPOSASE RV3428C-RELATED
IS_length_1447-IPR002560_89_884-PTHR33498_83_866	SRS013723	NODE_14616_length_2556_cov_6.92483	773	817	2175	2219	IPR002560:Transposase IS204/IS1001/IS1096/IS1165	DDE domain;PTHR33498:TRANSPOSASE FOR INSERTION SEQUENCE ELEMENT IS1557
IS_length_1417-IPR002559_380_1013-PTHR33258_110_1037-IPR012337_326_1028	SRS013723	NODE_16647_length_2310_cov_17.5472	162	192	1548	1578	IPR002559:Transposase	IS4-like;IPR012337:Ribonuclease H-like superfamily;PTHR33258:TRANSPOSASE INSL FOR INSERTION SEQUENCE ELEMENT IS186A-RELATED
IS_length_603-IPR002560_56_572-PTHR33498_131_545	SRS013723	NODE_24016_length_1731_cov_4.48389	565	592	1140	1167	IPR002560:Transposase IS204/IS1001/IS1096/IS1165	DDE domain;PTHR33498:TRANSPOSASE FOR INSERTION SEQUENCE ELEMENT IS1557
IS_length_1028-IPR001207_419_917	SRS013723	NODE_40867_length_1110_cov_7.72796	29	60	1031	1056	IPR001207:Transposase	mutator type
IS_length_827-IPR005063_383_749	SRS013723	NODE_49330_length_939_cov_4.78846	4	31	805	830	IPR005063:Transposase	IS1
IS_length_1916-IPR036397_540_1023-IPR012337_540_1020-PTHR46889_216_1029-IPR002514_1292_1454	SRS013818	NODE_401_length_16704_cov_49.5043	10805	10836	12678	12720	IPR002514:Transposase IS3/IS911family;IPR012337:Ribonuclease H-like superfamily;IPR036397:Ribonuclease H superfamily;PTHR46889:TRANSPOSASE INSF FOR INSERTION SEQUENCE IS3B-RELATED
IS_length_1025-IPR013762_395_959	SRS013818	NODE_9206_length_2492_cov_2.64218	70	99	1069	1094	IPR013762:Integrase-like	catalytic domain superfamily
IS_length_1634-IPR002559_667_949-PTHR33408_637_946-IPR025668_1042_1414-PTHR33408_1018_1459	SRS013818	NODE_10052_length_2315_cov_6.70398	398	429	2000	2031	IPR002559:Transposase	IS4-like;IPR025668:Transposase DDE domain;PTHR33408:TRANSPOSASE
IS_length_1432-IPR012337_238_1015-IPR038721_262_763	SRS013836	NODE_45_length_42333_cov_24.8941	31920	31959	33309	33351	IPR012337:Ribonuclease H-like superfamily;IPR038721:Transposase IS701-like	DDE domain
IS_length_1073-IPR001207_422_920	SRS013836	NODE_1171_length_8149_cov_6.31072	1113	1150	2148	2185	IPR001207:Transposase	mutator type
IS_length_1474-IPR013762_151_334	SRS013836	NODE_5142_length_3637_cov_19.3931	1164	1190	2611	2637	IPR013762:Integrase-like	catalytic domain superfamily
IS_length_1481-IPR013762_154_337	SRS013836	NODE_5142_length_3637_cov_19.3931	1161	1190	2611	2641	IPR013762:Integrase-like	catalytic domain superfamily
IS_length_1265-IPR002559_337_1045-PTHR30298_37_1108	SRS013836	NODE_10172_length_2461_cov_7.20324	713	739	1949	1977	IPR002559:Transposase	IS4-like;PTHR30298:H REPEAT-ASSOCIATED PREDICTED TRANSPOSASE
IS_length_958-IPR002559_90_315-PTHR30007:SF2_63_474-IPR025161_497_710-PTHR46637_479_809	SRS013836	NODE_11364_length_2293_cov_7.80295	1157	1189	2081	2114	IPR002559:Transposase	IS4-like;IPR025161:Putative transposase IS4/IS5 family;PTHR30007:SF2:TRANSPOSASE IS4 FAMILY PROTEIN;PTHR46637:TIS1421-TRANSPOSASE PROTEIN A
IS_length_1596-IPR001207_209_281-IPR001207_122_560-IPR001207_119_560	SRS013836	NODE_11824_length_2239_cov_2.99313	512	551	2068	2107	IPR001207:Transposase	mutator type
IS_length_1860-IPR025668_1235_1610-IPR008490_239_446-PTHR33408_86_1664	SRS013836	NODE_16005_length_1860_cov_211.507	1	47	1827	1860	IPR008490:Transposase InsH	N-terminal;IPR025668:Transposase DDE domain;PTHR33408:TRANSPOSASE
IS_length_1322-IPR036397_532_964-IPR012337_580_910	SRS013836	NODE_27365_length_1322_cov_57.8745	1	38	1292	1322	IPR012337:Ribonuclease H-like superfamily;IPR036397:Ribonuclease H superfamily
IS_length_1547-IPR036397_341_830-IPR012337_338_824-PTHR46889_62_836	SRS013945	NODE_205_length_19566_cov_23.7731	8369	8395	9887	9915	IPR012337:Ribonuclease H-like superfamily;IPR036397:Ribonuclease H superfamily;PTHR46889:TRANSPOSASE INSF FOR INSERTION SEQUENCE IS3B-RELATED
IS_length_640-IPR002560_351_564	SRS013949	NODE_161_length_36997_cov_13.0912	5591	5623	6203	6230	IPR002560:Transposase IS204/IS1001/IS1096/IS1165	DDE domain
IS_length_1911-IPR013762_809_1364	SRS013949	NODE_2025_length_8449_cov_8.94746	6445	6477	8323	8355	IPR013762:Integrase-like	catalytic domain superfamily
IS_length_563-IPR002686_76_421-IPR002686_79_421-IPR002686_76_421-IPR002686_79_421-IPR036515_85_469-IPR036515_73_424-IPR036515_85_469-IPR036515_73_424-PTHR33360_73_433-PTHR33360_73_433	SRS013949	NODE_2288_length_7806_cov_56.4165	3894	3939	4429	4456	IPR002686:Transposase IS200-like;IPR036515:Transposase IS200-like superfamily;PTHR33360:TRANSPOSASE FOR INSERTION SEQUENCE ELEMENT IS200
IS_length_1047-IPR002559_359_857	SRS013949	NODE_4375_length_5045_cov_16.8519	269	297	1287	1315	IPR002559:Transposase	IS4-like
IS_length_1083-IPR001207_426_747	SRS013949	NODE_12052_length_2383_cov_12.6757	381	424	1433	1463	IPR001207:Transposase	mutator type
IS_length_563-IPR002686_76_421-IPR002686_79_421-IPR002686_76_421-IPR002686_79_421-IPR036515_85_469-IPR036515_73_424-IPR036515_85_469-IPR036515_73_424-PTHR33360_73_433-PTHR33360_73_433	SRS013949	NODE_12797_length_2274_cov_65.9468	73	118	608	635	IPR002686:Transposase IS200-like;IPR036515:Transposase IS200-like superfamily;PTHR33360:TRANSPOSASE FOR INSERTION SEQUENCE ELEMENT IS200
IS_length_942-IPR025668_128_383-IPR025161_493_706-PTHR46637_475_805	SRS013949	NODE_13567_length_2172_cov_4.4478	107	132	1023	1048	IPR025161:Putative transposase IS4/IS5 family;IPR025668:Transposase DDE domain;PTHR46637:TIS1421-TRANSPOSASE PROTEIN A
IS_length_647-IPR002686_172_541-IPR002686_157_541-PTHR36966_106_544-IPR036515_148_547-IPR036515_160_544	SRS013949	NODE_15883_length_1904_cov_91.7685	1077	1105	1696	1723	IPR002686:Transposase IS200-like;IPR036515:Transposase IS200-like superfamily;PTHR36966:REP-ASSOCIATED TYROSINE TRANSPOSASE
IS_length_764-PTHR36966_35_494-IPR036515_29_443-IPR036515_29_548-IPR002686_53_425-IPR002686_65_419	SRS013949	NODE_20931_length_1503_cov_10.2749	51	79	781	814	IPR002686:Transposase IS200-like;IPR036515:Transposase IS200-like superfamily;PTHR36966:REP-ASSOCIATED TYROSINE TRANSPOSASE
IS_length_1446-IPR002560_589_1384-PTHR33498_589_1366	SRS013949	NODE_21865_length_1446_cov_14.5938	1	28	1418	1446	IPR002560:Transposase IS204/IS1001/IS1096/IS1165	DDE domain;PTHR33498:TRANSPOSASE FOR INSERTION SEQUENCE ELEMENT IS1557
IS_length_1388-IPR002560_560_1355-PTHR33498_545_1337	SRS013949	NODE_21865_length_1446_cov_14.5938	30	57	1390	1417	IPR002560:Transposase IS204/IS1001/IS1096/IS1165	DDE domain;PTHR33498:TRANSPOSASE FOR INSERTION SEQUENCE ELEMENT IS1557
IS_length_1034-IPR001207_423_921	SRS013950	NODE_62_length_59835_cov_14.0176	11766	11808	12769	12799	IPR001207:Transposase	mutator type
IS_length_1474-IPR013762_154_682	SRS013950	NODE_2215_length_6891_cov_7.372	543	569	1990	2016	IPR013762:Integrase-like	catalytic domain superfamily
IS_length_1592-IPR013762_1000_1561	SRS013950	NODE_2899_length_5755_cov_2.65632	1227	1253	2792	2818	IPR013762:Integrase-like	catalytic domain superfamily
IS_length_1444-IPR002560_153_948-PTHR33498_138_930	SRS013950	NODE_4899_length_3833_cov_3.25675	947	980	2361	2390	IPR002560:Transposase IS204/IS1001/IS1096/IS1165	DDE domain;PTHR33498:TRANSPOSASE FOR INSERTION SEQUENCE ELEMENT IS1557
IS_length_1388-IPR002560_126_921-PTHR33498_111_903	SRS013950	NODE_4899_length_3833_cov_3.25675	974	1001	2334	2361	IPR002560:Transposase IS204/IS1001/IS1096/IS1165	DDE domain;PTHR33498:TRANSPOSASE FOR INSERTION SEQUENCE ELEMENT IS1557
IS_length_680-IPR036515_128_668-IPR036515_128_584-PTHR36966_137_629-IPR002686_152_569-IPR002686_158_422	SRS013950	NODE_5857_length_3345_cov_5.49878	933	961	1584	1612	IPR002686:Transposase IS200-like;IPR036515:Transposase IS200-like superfamily;PTHR36966:REP-ASSOCIATED TYROSINE TRANSPOSASE
IS_length_2668-PTHR35004_198_1326-IPR036397_594_1116-IPR012337_660_1074	SRS013950	NODE_7803_length_2668_cov_58.3643	1	31	2638	2668	IPR012337:Ribonuclease H-like superfamily;IPR036397:Ribonuclease H superfamily;PTHR35004:TRANSPOSASE RV3428C-RELATED
IS_length_1741-IPR002560_1251_1497	SRS014271	NODE_31_length_128697_cov_24.6673	4673	4698	6367	6413	IPR002560:Transposase IS204/IS1001/IS1096/IS1165	DDE domain
IS_length_1511-IPR013762_559_1078	SRS014271	NODE_676_length_24343_cov_24.0044	16713	16738	18198	18223	IPR013762:Integrase-like	catalytic domain superfamily
IS_length_1445-IPR013762_526_1045	SRS014271	NODE_676_length_24343_cov_24.0044	16746	16781	18155	18190	IPR013762:Integrase-like	catalytic domain superfamily
IS_length_1395-IPR013762_501_1020	SRS014271	NODE_676_length_24343_cov_24.0044	16771	16797	18128	18165	IPR013762:Integrase-like	catalytic domain superfamily
IS_length_1702-IPR002560_548_1421-PTHR33498_134_1427	SRS014271	NODE_1039_length_18185_cov_9.97027	194	219	1847	1895	IPR002560:Transposase IS204/IS1001/IS1096/IS1165	DDE domain;PTHR33498:TRANSPOSASE FOR INSERTION SEQUENCE ELEMENT IS1557
IS_length_1660-IPR002560_535_1408-PTHR33498_121_1414	SRS014271	NODE_1039_length_18185_cov_9.97027	207	251	1841	1866	IPR002560:Transposase IS204/IS1001/IS1096/IS1165	DDE domain;PTHR33498:TRANSPOSASE FOR INSERTION SEQUENCE ELEMENT IS1557
IS_length_811-IPR021027_2_143	SRS014271	NODE_1424_length_14279_cov_48.5411	756	801	1537	1566	IPR021027:Transposase	putative	helix-turn-helix domain
IS_length_1520-PTHR37319_12_1323-PTHR37319_12_1323-IPR012337_45_1323-IPR012337_45_1323-IPR014737_990_1338-IPR014737_990_1338-IPR002559_480_1026-IPR002559_480_1026	SRS014271	NODE_2818_length_8814_cov_54.3109	3167	3209	4661	4686	IPR002559:Transposase	IS4-like;IPR012337:Ribonuclease H-like superfamily;IPR014737:Transposase	Tn5-like	C-terminal;PTHR37319:TRANSPOSASE
IS_length_1520-PTHR37319_12_1323-PTHR37319_12_1323-IPR012337_45_1323-IPR012337_45_1323-IPR014737_990_1338-IPR014737_990_1338-IPR002559_480_1026-IPR002559_480_1026	SRS014271	NODE_2818_length_8814_cov_54.3109	6362	6404	7856	7881	IPR002559:Transposase	IS4-like;IPR012337:Ribonuclease H-like superfamily;IPR014737:Transposase	Tn5-like	C-terminal;PTHR37319:TRANSPOSASE
IS_length_824-PTHR33360:SF2_253_610-IPR002686_256_598-IPR002686_253_598-IPR036515_244_601-IPR036515_262_643-PTHR33360_253_610	SRS014271	NODE_5066_length_5555_cov_14.1024	253	279	1050	1076	IPR002686:Transposase IS200-like;IPR036515:Transposase IS200-like superfamily;PTHR33360:SF2:TRANSPOSASE FOR INSERTION SEQUENCE ELEMENT IS200;PTHR33360:TRANSPOSASE FOR INSERTION SEQUENCE ELEMENT IS200
IS_length_820-PTHR33360:SF2_253_610-IPR002686_256_598-IPR002686_253_598-IPR036515_244_601-IPR036515_262_643-PTHR33360_253_610	SRS014271	NODE_5066_length_5555_cov_14.1024	253	291	1024	1072	IPR002686:Transposase IS200-like;IPR036515:Transposase IS200-like superfamily;PTHR33360:SF2:TRANSPOSASE FOR INSERTION SEQUENCE ELEMENT IS200;PTHR33360:TRANSPOSASE FOR INSERTION SEQUENCE ELEMENT IS200
IS_length_1318-PTHR33498_178_961-IPR029261_214_334-IPR002560_556_997-IPR032877_361_508-IPR002560_1069_1270	SRS014271	NODE_7649_length_3941_cov_5.21539	2258	2286	3548	3575	IPR002560:Transposase IS204/IS1001/IS1096/IS1165	DDE domain;IPR029261:Transposase IS204/IS1001/IS1096/IS1165	zinc-finger;IPR032877:Transposase IS204/IS1001/IS1096/IS1165	helix-turn-helix domain;PTHR33498:TRANSPOSASE FOR INSERTION SEQUENCE ELEMENT IS1557
IS_length_1032-IPR013762_382_946	SRS014271	NODE_9493_length_3297_cov_2.80074	1139	1171	2145	2170	IPR013762:Integrase-like	catalytic domain superfamily
IS_length_1438-IPR002560_182_980-PTHR33498_176_977	SRS014271	NODE_22375_length_1531_cov_30.0427	48	75	1452	1485	IPR002560:Transposase IS204/IS1001/IS1096/IS1165	DDE domain;PTHR33498:TRANSPOSASE FOR INSERTION SEQUENCE ELEMENT IS1557
IS_length_1344-IPR018289_573_708	SRS014271	NODE_25699_length_1344_cov_146.118	1	32	1320	1344	IPR018289:MULE transposase domain
IS_length_760-IPR036515_160_640-IPR036515_157_655-PTHR36966_109_634-IPR002686_175_628-IPR002686_190_619	SRS014271	NODE_28299_length_1226_cov_13.0845	183	217	916	942	IPR002686:Transposase IS200-like;IPR036515:Transposase IS200-like superfamily;PTHR36966:REP-ASSOCIATED TYROSINE TRANSPOSASE
IS_length_1136-IPR013762_457_985	SRS014271	NODE_30647_length_1136_cov_33.0564	1	34	1112	1136	IPR013762:Integrase-like	catalytic domain superfamily
IS_length_1078-IPR001207_396_885	SRS014271	NODE_31226_length_1116_cov_66.7493	12	54	1063	1089	IPR001207:Transposase	mutator type
IS_length_1116-IPR001207_407_896	SRS014271	NODE_31226_length_1116_cov_66.7493	1	40	1080	1116	IPR001207:Transposase	mutator type
IS_length_2700-IPR013762_873_1416	SRS014459	NODE_18_length_210801_cov_5.72771	33360	33398	36014	36059	IPR013762:Integrase-like	catalytic domain superfamily
IS_length_1744-IPR013762_878_1412	SRS014459	NODE_247_length_66587_cov_20.8142	20513	20550	22219	22256	IPR013762:Integrase-like	catalytic domain superfamily
IS_length_1488-IPR013762_573_1209	SRS014459	NODE_269_length_63775_cov_49.2796	16430	16455	17892	17917	IPR013762:Integrase-like	catalytic domain superfamily
IS_length_1948-IPR024445_486_951-IPR024445_489_942	SRS014459	NODE_278_length_62936_cov_5.91859	32297	32326	34215	34244	IPR024445:ISXO2-like transposase domain
IS_length_2437-IPR002525_233_662-PTHR33055:SF3_230_668-PTHR33055_230_668	SRS014459	NODE_418_length_49630_cov_25.5419	37262	37303	39649	39698	IPR002525:Transposase	IS111A/IS1328/IS1533	N-terminal;PTHR33055:SF3:TRANSPOSASE FOR INSERTION SEQUENCE ELEMENT IS1111A;PTHR33055:TRANSPOSASE FOR INSERTION SEQUENCE ELEMENT IS1111A
IS_length_2437-IPR002525_233_662-PTHR33055:SF3_230_668-PTHR33055_230_668	SRS014459	NODE_418_length_49630_cov_25.5419	37262	37292	39671	39698	IPR002525:Transposase	IS111A/IS1328/IS1533	N-terminal;PTHR33055:SF3:TRANSPOSASE FOR INSERTION SEQUENCE ELEMENT IS1111A;PTHR33055:TRANSPOSASE FOR INSERTION SEQUENCE ELEMENT IS1111A
IS_length_2090-IPR002525_201_630-PTHR33055:SF3_198_636-PTHR33055_198_636	SRS014459	NODE_418_length_49630_cov_25.5419	37294	37328	39338	39383	IPR002525:Transposase	IS111A/IS1328/IS1533	N-terminal;PTHR33055:SF3:TRANSPOSASE FOR INSERTION SEQUENCE ELEMENT IS1111A;PTHR33055:TRANSPOSASE FOR INSERTION SEQUENCE ELEMENT IS1111A
IS_length_1764-PTHR10948_540_1365-IPR025246_201_288-IPR012337_906_1362-IPR036397_882_1371	SRS014459	NODE_513_length_44168_cov_53.6947	42131	42158	43867	43894	IPR012337:Ribonuclease H-like superfamily;IPR025246:Transposase IS30-like HTH domain;IPR036397:Ribonuclease H superfamily;PTHR10948:TRANSPOSASE
IS_length_1737-PTHR10948_529_1354-IPR025246_190_277-IPR012337_895_1351-IPR036397_871_1360	SRS014459	NODE_513_length_44168_cov_53.6947	42142	42172	43853	43878	IPR012337:Ribonuclease H-like superfamily;IPR025246:Transposase IS30-like HTH domain;IPR036397:Ribonuclease H superfamily;PTHR10948:TRANSPOSASE
IS_length_1682-PTHR10948_498_1323-IPR025246_159_246-IPR012337_864_1320-IPR036397_840_1329	SRS014459	NODE_513_length_44168_cov_53.6947	42173	42206	43824	43854	IPR012337:Ribonuclease H-like superfamily;IPR025246:Transposase IS30-like HTH domain;IPR036397:Ribonuclease H superfamily;PTHR10948:TRANSPOSASE
IS_length_1437-IPR013762_533_1094	SRS014459	NODE_1562_length_19007_cov_4.46512	11341	11369	12749	12777	IPR013762:Integrase-like	catalytic domain superfamily
IS_length_785-IPR013762_85_637	SRS014459	NODE_1678_length_17900_cov_32.1351	2093	2123	2847	2877	IPR013762:Integrase-like	catalytic domain superfamily
IS_length_818-IPR013762_122_698	SRS014459	NODE_1771_length_16905_cov_12.4828	1386	1411	2178	2203	IPR013762:Integrase-like	catalytic domain superfamily
IS_length_2607-IPR012337_1330_1774-IPR036397_1336_1822-PTHR35004_883_2158	SRS014459	NODE_2312_length_13545_cov_10.1371	1281	1308	3860	3887	IPR012337:Ribonuclease H-like superfamily;IPR036397:Ribonuclease H superfamily;PTHR35004:TRANSPOSASE RV3428C-RELATED
IS_length_1409-IPR013762_591_1194	SRS014459	NODE_2870_length_11418_cov_3.47778	958	983	2341	2366	IPR013762:Integrase-like	catalytic domain superfamily
IS_length_869-IPR013762_301_856	SRS014459	NODE_7531_length_4569_cov_3.67213	1277	1309	2113	2145	IPR013762:Integrase-like	catalytic domain superfamily
IS_length_1167-IPR024445_128_587-IPR024445_125_593	SRS014459	NODE_8133_length_4261_cov_7.89396	2460	2487	3599	3626	IPR024445:ISXO2-like transposase domain
IS_length_1729-PTHR10948_11_365-IPR025246_8_137	SRS014459	NODE_10038_length_3461_cov_7.88256	867	893	2569	2595	IPR025246:Transposase IS30-like HTH domain;PTHR10948:TRANSPOSASE
IS_length_1579-PTHR10948_11_314-IPR025246_8_137	SRS014459	NODE_10038_length_3461_cov_7.88256	942	973	2489	2520	IPR025246:Transposase IS30-like HTH domain;PTHR10948:TRANSPOSASE
IS_length_2437-IPR025246_8_137-PTHR10948_11_746-IPR036397_482_743-IPR012337_539_740-PTHR10948_1907_2432-IPR036397_2162_2429-IPR012337_2225_2426	SRS014459	NODE_10038_length_3461_cov_7.88256	513	538	2924	2949	IPR012337:Ribonuclease H-like superfamily;IPR025246:Transposase IS30-like HTH domain;IPR036397:Ribonuclease H superfamily;PTHR10948:TRANSPOSASE
IS_length_1798-IPR008490_205_409-PTHR33408_181_1567-IPR025668_1198_1534	SRS014459	NODE_11063_length_3146_cov_4.75089	1005	1038	2769	2802	IPR008490:Transposase InsH	N-terminal;IPR025668:Transposase DDE domain;PTHR33408:TRANSPOSASE
IS_length_2657-IPR036397_602_1103-PTHR35004_599_1532-IPR012337_659_1058	SRS014459	NODE_13057_length_2657_cov_55.181	1	30	2620	2657	IPR012337:Ribonuclease H-like superfamily;IPR036397:Ribonuclease H superfamily;PTHR35004:TRANSPOSASE RV3428C-RELATED
IS_length_2387-IPR013762_1217_1763	SRS014459	NODE_14365_length_2429_cov_13.9617	22	48	2379	2408	IPR013762:Integrase-like	catalytic domain superfamily
IS_length_1887-IPR013762_1022_1556	SRS014459	NODE_18750_length_1887_cov_35.0311	1	28	1861	1887	IPR013762:Integrase-like	catalytic domain superfamily
IS_length_1356-IPR001207_526_718-IPR001207_619_691	SRS014459	NODE_24683_length_1472_cov_2.69372	61	86	1391	1416	IPR001207:Transposase	mutator type
IS_length_1173-IPR001207_491_833	SRS014459	NODE_25160_length_1447_cov_3.56897	183	208	1330	1355	IPR001207:Transposase	mutator type
IS_length_1422-PTHR33498_573_1350-IPR002560_579_1371	SRS014459	NODE_25673_length_1422_cov_102.291	1	41	1396	1422	IPR002560:Transposase IS204/IS1001/IS1096/IS1165	DDE domain;PTHR33498:TRANSPOSASE FOR INSERTION SEQUENCE ELEMENT IS1557
IS_length_969-IPR025668_342_744	SRS014459	NODE_33894_length_1106_cov_2.95528	134	159	1077	1102	IPR025668:Transposase DDE domain
IS_length_1020-IPR013762_393_954	SRS014459	NODE_34850_length_1079_cov_3.85938	29	58	1018	1048	IPR013762:Integrase-like	catalytic domain superfamily
IS_length_1727-IPR002560_137_383	SRS014470	NODE_21_length_138633_cov_21.7053	111786	111818	113486	113512	IPR002560:Transposase IS204/IS1001/IS1096/IS1165	DDE domain
IS_length_1281-IPR001207_61_367-IPR001207_58_403-IPR001207_890_1196	SRS014470	NODE_282_length_37141_cov_44.7182	5285	5312	6534	6565	IPR001207:Transposase	mutator type
IS_length_772-IPR001207_48_381-IPR001207_51_357-IPR001207_484_556-IPR001207_442_577	SRS014470	NODE_924_length_16719_cov_42.1911	2258	2284	2983	3029	IPR001207:Transposase	mutator type
IS_length_1027-IPR013762_380_944	SRS014470	NODE_2533_length_8559_cov_4.4218	835	865	1834	1861	IPR013762:Integrase-like	catalytic domain superfamily
IS_length_1841-IPR008490_338_551-IPR025668_1349_1724-PTHR33408_197_1739	SRS014470	NODE_3398_length_6932_cov_7.18046	4199	4225	6014	6039	IPR008490:Transposase InsH	N-terminal;IPR025668:Transposase DDE domain;PTHR33408:TRANSPOSASE
IS_length_1034-IPR013762_407_968	SRS014470	NODE_4715_length_5533_cov_4.22764	520	547	1526	1553	IPR013762:Integrase-like	catalytic domain superfamily
IS_length_2530-IPR013762_383_596-IPR013762_2309_2522	SRS014470	NODE_8483_length_3592_cov_3.38592	532	569	3024	3061	IPR013762:Integrase-like	catalytic domain superfamily
IS_length_2181-PTHR35004_900_1989-IPR036397_1230_1737-PTHR35004:SF6_900_1989-IPR012337_1212_1707	SRS014470	NODE_15864_length_2181_cov_82.8424	1	27	2141	2181	IPR012337:Ribonuclease H-like superfamily;IPR036397:Ribonuclease H superfamily;PTHR35004:SF6:TRANSPOSASE RV3428C-RELATED;PTHR35004:TRANSPOSASE RV3428C-RELATED
IS_length_1025-IPR013762_398_959	SRS014470	NODE_37288_length_1025_cov_18.8423	1	30	996	1025	IPR013762:Integrase-like	catalytic domain superfamily
IS_length_1025-IPR013762_398_959	SRS014470	NODE_37288_length_1025_cov_18.8423	1	30	996	1025	IPR013762:Integrase-like	catalytic domain superfamily
IS_length_708-IPR021027_91_226	SRS014470	NODE_43561_length_888_cov_575.345	1	43	673	708	IPR021027:Transposase	putative	helix-turn-helix domain
IS_length_1840-IPR008490_147_321-PTHR33408_0_1557-IPR002559_792_1539	SRS014473	NODE_4462_length_1933_cov_59.9899	5	52	1811	1844	IPR002559:Transposase	IS4-like;IPR008490:Transposase InsH	N-terminal;PTHR33408:TRANSPOSASE
IS_length_1349-IPR001207_367_682	SRS014473	NODE_6594_length_1349_cov_619.081	1	33	1325	1349	IPR001207:Transposase	mutator type
IS_length_1349-IPR001207_367_682	SRS014473	NODE_6594_length_1349_cov_619.081	1	26	1302	1349	IPR001207:Transposase	mutator type
IS_length_769-IPR013762_73_685	SRS014476	NODE_1692_length_10084_cov_3.92811	5383	5408	6126	6151	IPR013762:Integrase-like	catalytic domain superfamily
IS_length_2844-IPR008201_2227_2509	SRS014476	NODE_3419_length_6232_cov_4.60547	241	269	3056	3084	IPR008201:Ribonuclease HepT-like
IS_length_2745-IPR008201_2159_2441	SRS014476	NODE_3419_length_6232_cov_4.60547	309	340	3018	3053	IPR008201:Ribonuclease HepT-like
IS_length_1448-IPR002560_90_885-PTHR33498_78_867	SRS014476	NODE_6735_length_3802_cov_11.8161	1777	1821	3180	3224	IPR002560:Transposase IS204/IS1001/IS1096/IS1165	DDE domain;PTHR33498:TRANSPOSASE FOR INSERTION SEQUENCE ELEMENT IS1557
IS_length_1909-IPR012337_1148_1661-IPR017894_836_998-PTHR35004_839_1715-IPR036397_1139_1592-PTHR35004:SF6_839_1715	SRS014476	NODE_9445_length_2992_cov_27.4457	1000	1026	2871	2908	IPR012337:Ribonuclease H-like superfamily;IPR017894:HTH domain	IS21 transposase-type;IPR036397:Ribonuclease H superfamily;PTHR35004:SF6:TRANSPOSASE RV3428C-RELATED;PTHR35004:TRANSPOSASE RV3428C-RELATED
IS_length_1029-IPR001207_420_918	SRS014476	NODE_9959_length_2880_cov_4.75823	5	36	1008	1033	IPR001207:Transposase	mutator type
IS_length_853-IPR002686_286_640-IPR002686_274_646-PTHR36966_256_709-IPR036515_250_769-IPR036515_250_664	SRS014476	NODE_14311_length_2221_cov_4.29778	1291	1319	2112	2143	IPR002686:Transposase IS200-like;IPR036515:Transposase IS200-like superfamily;PTHR36966:REP-ASSOCIATED TYROSINE TRANSPOSASE
IS_length_1513-IPR002514_236_410-IPR036397_877_1219-PTHR42648_562_1219-IPR012337_889_1219	SRS014476	NODE_18090_length_1870_cov_4.32617	280	311	1752	1792	IPR002514:Transposase IS3/IS911family;IPR012337:Ribonuclease H-like superfamily;IPR036397:Ribonuclease H superfamily;PTHR42648:TRANSPOSASE	PUTATIVE-RELATED
IS_length_1410-IPR012337_571_976-IPR036397_562_997	SRS014476	NODE_18868_length_1811_cov_2.57232	110	141	1489	1519	IPR012337:Ribonuclease H-like superfamily;IPR036397:Ribonuclease H superfamily
IS_length_1258-PTHR42648_156_954-IPR012337_447_957-IPR036397_453_951	SRS014476	NODE_19741_length_1748_cov_5.46663	417	457	1646	1674	IPR012337:Ribonuclease H-like superfamily;IPR036397:Ribonuclease H superfamily;PTHR42648:TRANSPOSASE	PUTATIVE-RELATED
IS_length_909-IPR038717_148_538-PTHR46564_229_550-IPR012337_289_583-IPR036397_49_574	SRS014476	NODE_20520_length_1697_cov_54.014	251	283	1112	1159	IPR012337:Ribonuclease H-like superfamily;IPR036397:Ribonuclease H superfamily;IPR038717:Tc1-like transposase	DDE domain;PTHR46564:TRANSPOSASE
IS_length_1068-IPR001207_349_847	SRS014476	NODE_36724_length_1068_cov_23.0553	1	36	1030	1068	IPR001207:Transposase	mutator type
IS_length_2832-IPR036397_4_415-IPR038717_4_373-PTHR46564_55_373	SRS014477	NODE_919_length_6291_cov_4.24856	3385	3417	6191	6216	IPR036397:Ribonuclease H superfamily;IPR038717:Tc1-like transposase	DDE domain;PTHR46564:TRANSPOSASE
IS_length_1098-IPR006842_222_453	SRS014477	NODE_2670_length_3289_cov_15.115	271	298	1342	1368	IPR006842:Transposase (putative)	YhgA-like
IS_length_1517-IPR001207_321_1422-IPR001207_288_1347-IPR001207_912_984	SRS014477	NODE_5034_length_2123_cov_21.0604	179	206	1658	1695	IPR001207:Transposase	mutator type
IS_length_1372-IPR001207_251_1352-IPR001207_218_1277-IPR001207_842_914	SRS014477	NODE_5034_length_2123_cov_21.0604	249	280	1589	1620	IPR001207:Transposase	mutator type
IS_length_1720-IPR002560_1251_1497	SRS014573	NODE_186_length_50844_cov_5.35736	26138	26163	27832	27857	IPR002560:Transposase IS204/IS1001/IS1096/IS1165	DDE domain
IS_length_1658-IPR013762_912_1422	SRS014573	NODE_1921_length_11833_cov_4.95543	3210	3247	4830	4867	IPR013762:Integrase-like	catalytic domain superfamily
IS_length_1510-IPR013762_838_1348	SRS014573	NODE_1921_length_11833_cov_4.95543	3284	3309	4768	4793	IPR013762:Integrase-like	catalytic domain superfamily
IS_length_1456-IPR002560_953_1109	SRS014573	NODE_2750_length_8948_cov_37.4751	7321	7370	8751	8776	IPR002560:Transposase IS204/IS1001/IS1096/IS1165	DDE domain
IS_length_1901-IPR013762_753_1299	SRS014573	NODE_9397_length_3503_cov_4.04524	802	827	2677	2702	IPR013762:Integrase-like	catalytic domain superfamily
IS_length_2473-IPR013762_1039_1585	SRS014573	NODE_9397_length_3503_cov_4.04524	516	548	2956	2988	IPR013762:Integrase-like	catalytic domain superfamily
IS_length_836-IPR002559_16_376-PTHR30007:SF0_4_445-IPR025161_519_723	SRS014573	NODE_12154_length_2834_cov_5.6326	1977	2006	2783	2812	IPR002559:Transposase	IS4-like;IPR025161:Putative transposase IS4/IS5 family;PTHR30007:SF0:TRANSPOSASE
IS_length_1658-PTHR33408_202_1522-IPR008490_346_568-IPR025668_1159_1510	SRS014573	NODE_22328_length_1659_cov_32.0056	2	41	1620	1659	IPR008490:Transposase InsH	N-terminal;IPR025668:Transposase DDE domain;PTHR33408:TRANSPOSASE
IS_length_1093-IPR001207_149_395	SRS014573	NODE_24155_length_1543_cov_6.0289	83	110	1148	1175	IPR001207:Transposase	mutator type
IS_length_1036-IPR013762_384_945	SRS014573	NODE_24449_length_1525_cov_4.64898	466	497	1466	1501	IPR013762:Integrase-like	catalytic domain superfamily
IS_length_1033-IPR013762_402_963	SRS014573	NODE_32334_length_1176_cov_36.3622	39	73	1040	1071	IPR013762:Integrase-like	catalytic domain superfamily
IS_length_1031-IPR013762_401_962	SRS014573	NODE_37245_length_1031_cov_37.4682	1	34	1001	1031	IPR013762:Integrase-like	catalytic domain superfamily
IS_length_2644-IPR013762_1638_2163	SRS014578	NODE_1_length_561645_cov_7.32146	336765	336794	339379	339408	IPR013762:Integrase-like	catalytic domain superfamily
IS_length_2108-IPR013762_405_939	SRS014578	NODE_25_length_165929_cov_10.0806	86571	86613	88631	88678	IPR013762:Integrase-like	catalytic domain superfamily
IS_length_2617-IPR013762_422_1007	SRS014578	NODE_95_length_83623_cov_16.6343	11067	11100	13638	13683	IPR013762:Integrase-like	catalytic domain superfamily
IS_length_2802-IPR013762_514_1099	SRS014578	NODE_95_length_83623_cov_16.6343	10975	11000	13743	13776	IPR013762:Integrase-like	catalytic domain superfamily
IS_length_1857-IPR027806_488_719-IPR027805_317_443	SRS014578	NODE_444_length_31372_cov_22.9409	29323	29348	31154	31179	IPR027805:Transposase	Helix-turn-helix domain;IPR027806:Harbinger transposase-derived nuclease domain
IS_length_1182-IPR036397_615_1101-PTHR42648_414_1110-IPR012337_612_1095-PTHR42648:SF3_414_1110	SRS014578	NODE_547_length_27699_cov_45.7917	21157	21204	22293	22338	IPR012337:Ribonuclease H-like superfamily;IPR036397:Ribonuclease H superfamily;PTHR42648:SF3:TRANSPOSASE INSK FOR INSERTION SEQUENCE ELEMENT IS150-RELATED;PTHR42648:TRANSPOSASE	PUTATIVE-RELATED
IS_length_1534-IPR032877_915_1053	SRS014578	NODE_1644_length_12509_cov_43.437	5375	5421	6877	6908	IPR032877:Transposase IS204/IS1001/IS1096/IS1165	helix-turn-helix domain
IS_length_2502-IPR013762_1019_1544	SRS014578	NODE_2262_length_9860_cov_4.77042	4648	4683	7114	7149	IPR013762:Integrase-like	catalytic domain superfamily
IS_length_652-PTHR36966_109_601-IPR002686_130_394-IPR002686_124_541-IPR036515_100_556-IPR036515_100_640	SRS014578	NODE_3387_length_7105_cov_9.0122	5459	5486	6079	6110	IPR002686:Transposase IS200-like;IPR036515:Transposase IS200-like superfamily;PTHR36966:REP-ASSOCIATED TYROSINE TRANSPOSASE
IS_length_1337-IPR012337_991_1225-IPR036397_991_1228	SRS014578	NODE_4837_length_5282_cov_7.08609	1397	1425	2706	2733	IPR012337:Ribonuclease H-like superfamily;IPR036397:Ribonuclease H superfamily
IS_length_1290-IPR012337_966_1200-IPR036397_966_1203	SRS014578	NODE_4837_length_5282_cov_7.08609	1422	1451	2685	2711	IPR012337:Ribonuclease H-like superfamily;IPR036397:Ribonuclease H superfamily
IS_length_1279-IPR012337_961_1195-IPR036397_961_1198	SRS014578	NODE_4837_length_5282_cov_7.08609	1427	1456	2676	2705	IPR012337:Ribonuclease H-like superfamily;IPR036397:Ribonuclease H superfamily
IS_length_961-IPR002559_92_464-PTHR30007:SF2_65_476-PTHR46637_481_811-IPR025161_499_712	SRS014578	NODE_16315_length_1963_cov_3.96541	740	774	1666	1700	IPR002559:Transposase	IS4-like;IPR025161:Putative transposase IS4/IS5 family;PTHR30007:SF2:TRANSPOSASE IS4 FAMILY PROTEIN;PTHR46637:TIS1421-TRANSPOSASE PROTEIN A
IS_length_945-PTHR46637_125_455-IPR025161_143_356-IPR025668_631_886	SRS014578	NODE_32518_length_1090_cov_5.31691	36	64	955	980	IPR025161:Putative transposase IS4/IS5 family;IPR025668:Transposase DDE domain;PTHR46637:TIS1421-TRANSPOSASE PROTEIN A
IS_length_945-PTHR46637_125_455-IPR025161_143_356-IPR025668_631_886	SRS014578	NODE_32518_length_1090_cov_5.31691	36	70	949	980	IPR025161:Putative transposase IS4/IS5 family;IPR025668:Transposase DDE domain;PTHR46637:TIS1421-TRANSPOSASE PROTEIN A
IS_length_2538-IPR013762_1279_1822	SRS014613	NODE_457_length_42866_cov_20.2359	6995	7040	9485	9532	IPR013762:Integrase-like	catalytic domain superfamily
IS_length_2490-IPR013762_1316_1859	SRS014613	NODE_767_length_27858_cov_4.70151	10509	10545	12972	12998	IPR013762:Integrase-like	catalytic domain superfamily
IS_length_2773-IPR013762_922_1465	SRS014613	NODE_877_length_24710_cov_5.24851	9812	9837	12559	12584	IPR013762:Integrase-like	catalytic domain superfamily
IS_length_2851-IPR013762_961_1504	SRS014613	NODE_877_length_24710_cov_5.24851	9773	9804	12592	12623	IPR013762:Integrase-like	catalytic domain superfamily
IS_length_1421-PTHR33258_744_1305-IPR012337_738_1257-IPR002559_756_1242	SRS014613	NODE_899_length_24296_cov_12.53	14836	14875	16217	16256	IPR002559:Transposase	IS4-like;IPR012337:Ribonuclease H-like superfamily;PTHR33258:TRANSPOSASE INSL FOR INSERTION SEQUENCE ELEMENT IS186A-RELATED
IS_length_2868-IPR013762_1617_2157	SRS014613	NODE_1279_length_18031_cov_5.72636	10009	10036	12849	12876	IPR013762:Integrase-like	catalytic domain superfamily
IS_length_2790-IPR013762_1578_2118	SRS014613	NODE_1279_length_18031_cov_5.72636	10048	10073	12812	12837	IPR013762:Integrase-like	catalytic domain superfamily
IS_length_1425-IPR013762_709_1294	SRS014613	NODE_1708_length_13819_cov_3.8985	7557	7586	8952	8981	IPR013762:Integrase-like	catalytic domain superfamily
IS_length_1656-IPR013762_444_990	SRS014613	NODE_1785_length_13281_cov_36.5814	10239	10283	11863	11894	IPR013762:Integrase-like	catalytic domain superfamily
IS_length_1304-IPR013762_257_803	SRS014613	NODE_1785_length_13281_cov_36.5814	10426	10457	11686	11729	IPR013762:Integrase-like	catalytic domain superfamily
IS_length_1196-IPR013762_209_755	SRS014613	NODE_1785_length_13281_cov_36.5814	10474	10502	11641	11669	IPR013762:Integrase-like	catalytic domain superfamily
IS_length_1136-IPR013762_179_725	SRS014613	NODE_1785_length_13281_cov_36.5814	10504	10540	11597	11639	IPR013762:Integrase-like	catalytic domain superfamily
IS_length_924-IPR013762_76_622	SRS014613	NODE_1785_length_13281_cov_36.5814	10607	10634	11503	11530	IPR013762:Integrase-like	catalytic domain superfamily
IS_length_1882-IPR013762_1001_1532	SRS014613	NODE_1830_length_13041_cov_7.9578	117	158	1957	1998	IPR013762:Integrase-like	catalytic domain superfamily
IS_length_1832-IPR002560_1268_1658-IPR002560_590_845-PTHR33498_221_1697-IPR029261_230_353	SRS014613	NODE_1914_length_12454_cov_26.9741	56	83	1860	1887	IPR002560:Transposase IS204/IS1001/IS1096/IS1165	DDE domain;IPR029261:Transposase IS204/IS1001/IS1096/IS1165	zinc-finger;PTHR33498:TRANSPOSASE FOR INSERTION SEQUENCE ELEMENT IS1557
IS_length_1522-IPR038721_257_884-IPR012337_245_1292	SRS014613	NODE_2642_length_9362_cov_4.04427	6655	6688	8147	8176	IPR012337:Ribonuclease H-like superfamily;IPR038721:Transposase IS701-like	DDE domain
IS_length_721-IPR013762_116_242	SRS014613	NODE_3290_length_7616_cov_24.47	6876	6910	7562	7596	IPR013762:Integrase-like	catalytic domain superfamily
IS_length_2054-IPR013762_861_1407	SRS014613	NODE_6232_length_3988_cov_8.05009	1385	1419	3404	3438	IPR013762:Integrase-like	catalytic domain superfamily
IS_length_2684-IPR013762_1472_2018	SRS014613	NODE_6232_length_3988_cov_8.05009	774	805	3426	3457	IPR013762:Integrase-like	catalytic domain superfamily
IS_length_2666-IPR013762_1463_2009	SRS014613	NODE_6232_length_3988_cov_8.05009	783	809	3422	3448	IPR013762:Integrase-like	catalytic domain superfamily
IS_length_2409-IPR013762_1060_1597	SRS014613	NODE_6895_length_3616_cov_5.05953	588	616	2968	2996	IPR013762:Integrase-like	catalytic domain superfamily
IS_length_2091-IPR013762_901_1438	SRS014613	NODE_6895_length_3616_cov_5.05953	747	773	2811	2837	IPR013762:Integrase-like	catalytic domain superfamily
IS_length_2714-IPR008878_498_792-IPR008878_474_807-IPR024463_1063_1306-IPR039552_2374_2494-IPR004291_1510_2353	SRS014613	NODE_7240_length_3427_cov_17.3906	148	174	2835	2861	IPR004291:Transposase IS66	central domain;IPR008878:Transposase IS66	Orf2;IPR024463:Transposase TnpC	homeodomain;IPR039552:Transposase IS66	C-terminal
IS_length_2664-IPR012337_663_1062-IPR036397_591_1107-PTHR35004_195_1539	SRS014613	NODE_9146_length_2664_cov_194.19	1	41	2624	2664	IPR012337:Ribonuclease H-like superfamily;IPR036397:Ribonuclease H superfamily;PTHR35004:TRANSPOSASE RV3428C-RELATED
IS_length_2629-IPR008878_417_747-IPR008878_429_726-IPR004291_1483_2353-IPR024474_1282_1414-IPR024463_1039_1252-IPR039552_2374_2497	SRS014613	NODE_9270_length_2629_cov_154.065	1	28	2601	2629	IPR004291:Transposase IS66	central domain;IPR008878:Transposase IS66	Orf2;IPR024463:Transposase TnpC	homeodomain;IPR024474:Transposase IS66	zinc-finger binding domain of;IPR039552:Transposase IS66	C-terminal
IS_length_2387-IPR013762_1217_1763	SRS014613	NODE_10197_length_2387_cov_159.479	1	34	2358	2387	IPR013762:Integrase-like	catalytic domain superfamily
IS_length_2281-IPR002156_401_797-IPR002156_392_803-IPR036397_389_806-PTHR10642_227_797-PTHR10642:SF23_227_797-IPR011320_236_365-IPR037056_230_374-IPR012337_404_803	SRS014613	NODE_10346_length_2349_cov_5.12816	39	70	2286	2319	IPR002156:Ribonuclease H domain;IPR011320:Ribonuclease H1	N-terminal;IPR012337:Ribonuclease H-like superfamily;IPR036397:Ribonuclease H superfamily;IPR037056:Ribonuclease H1	N-terminal domain superfamily;PTHR10642:RIBONUCLEASE H1;PTHR10642:SF23:RIBONUCLEASE H1
IS_length_2281-IPR002156_401_797-IPR002156_392_803-IPR036397_389_806-PTHR10642_227_797-PTHR10642:SF23_227_797-IPR011320_236_365-IPR037056_230_374-IPR012337_404_803	SRS014613	NODE_10346_length_2349_cov_5.12816	39	79	2275	2319	IPR002156:Ribonuclease H domain;IPR011320:Ribonuclease H1	N-terminal;IPR012337:Ribonuclease H-like superfamily;IPR036397:Ribonuclease H superfamily;IPR037056:Ribonuclease H1	N-terminal domain superfamily;PTHR10642:RIBONUCLEASE H1;PTHR10642:SF23:RIBONUCLEASE H1
IS_length_1862-IPR013762_1011_1545	SRS014613	NODE_12741_length_1862_cov_191.877	1	40	1822	1862	IPR013762:Integrase-like	catalytic domain superfamily
IS_length_1845-PTHR33408_123_1701-IPR025668_1272_1647-IPR008490_276_483	SRS014613	NODE_12862_length_1845_cov_1069.62	1	25	1804	1845	IPR008490:Transposase InsH	N-terminal;IPR025668:Transposase DDE domain;PTHR33408:TRANSPOSASE
IS_length_1320-PTHR33408_0_1305-IPR025668_885_1260	SRS014613	NODE_12862_length_1845_cov_1069.62	388	416	1671	1707	IPR025668:Transposase DDE domain;PTHR33408:TRANSPOSASE
IS_length_1219-IPR038721_199_595-IPR012337_133_1078	SRS014613	NODE_14195_length_1664_cov_726.106	166	192	1358	1384	IPR012337:Ribonuclease H-like superfamily;IPR038721:Transposase IS701-like	DDE domain
IS_length_1425-PTHR33498_580_1378-IPR002560_583_1381	SRS014613	NODE_16424_length_1425_cov_84.8	1	28	1399	1425	IPR002560:Transposase IS204/IS1001/IS1096/IS1165	DDE domain;PTHR33498:TRANSPOSASE FOR INSERTION SEQUENCE ELEMENT IS1557
IS_length_1248-IPR036397_528_1056-IPR012337_510_1038-PTHR42648_45_1059	SRS014613	NODE_18641_length_1248_cov_121.438	1	30	1220	1248	IPR012337:Ribonuclease H-like superfamily;IPR036397:Ribonuclease H superfamily;PTHR42648:TRANSPOSASE	PUTATIVE-RELATED
IS_length_1394-IPR013762_679_1291	SRS014613	NODE_8520_length_2872_cov_2.94285	129	158	1493	1522	IPR013762:Integrase-like	catalytic domain superfamily
IS_length_2518-IPR013762_1309_1852	SRS014683	NODE_101_length_85192_cov_39.5954	17457	17488	19939	19974	IPR013762:Integrase-like	catalytic domain superfamily
IS_length_2538-IPR013762_1319_1862	SRS014683	NODE_101_length_85192_cov_39.5954	17447	17488	19939	19984	IPR013762:Integrase-like	catalytic domain superfamily
IS_length_2514-IPR013762_1312_1855	SRS014683	NODE_101_length_85192_cov_39.5954	17454	17497	19939	19967	IPR013762:Integrase-like	catalytic domain superfamily
IS_length_2471-IPR013762_1212_1770	SRS014683	NODE_130_length_77351_cov_103.855	49996	50025	52439	52466	IPR013762:Integrase-like	catalytic domain superfamily
IS_length_2493-IPR013762_1220_1778	SRS014683	NODE_130_length_77351_cov_103.855	49988	50025	52439	52480	IPR013762:Integrase-like	catalytic domain superfamily
IS_length_2471-IPR013762_1212_1770	SRS014683	NODE_130_length_77351_cov_103.855	49996	50023	52438	52466	IPR013762:Integrase-like	catalytic domain superfamily
IS_length_2543-IPR013762_1248_1806	SRS014683	NODE_130_length_77351_cov_103.855	49960	49986	52476	52502	IPR013762:Integrase-like	catalytic domain superfamily
IS_length_2758-IPR013762_1313_1847	SRS014683	NODE_348_length_41314_cov_88.6734	4616	4652	7337	7373	IPR013762:Integrase-like	catalytic domain superfamily
IS_length_1591-IPR012337_238_640	SRS014683	NODE_585_length_29119_cov_9.07263	8548	8573	10113	10138	IPR012337:Ribonuclease H-like superfamily
IS_length_1611-IPR013762_564_1086	SRS014683	NODE_1491_length_11659_cov_48.0093	6180	6206	7747	7790	IPR013762:Integrase-like	catalytic domain superfamily
IS_length_2607-IPR036397_1360_1825-PTHR35004_883_2158-IPR012337_1330_1774	SRS014683	NODE_2980_length_5534_cov_24.7903	479	506	3058	3085	IPR012337:Ribonuclease H-like superfamily;IPR036397:Ribonuclease H superfamily;PTHR35004:TRANSPOSASE RV3428C-RELATED
IS_length_1763-IPR025246_397_520-PTHR10948_406_1552-IPR012337_1168_1546-IPR036397_1090_1576	SRS014683	NODE_4733_length_3344_cov_3.08939	588	616	2322	2350	IPR012337:Ribonuclease H-like superfamily;IPR025246:Transposase IS30-like HTH domain;IPR036397:Ribonuclease H superfamily;PTHR10948:TRANSPOSASE
IS_length_2720-IPR024463_256_499-IPR039552_1567_1687-IPR004291_703_1546-IPR008878_1883_2177-IPR008878_1859_2192	SRS014683	NODE_4737_length_3342_cov_55.0313	571	600	3261	3290	IPR004291:Transposase IS66	central domain;IPR008878:Transposase IS66	Orf2;IPR024463:Transposase TnpC	homeodomain;IPR039552:Transposase IS66	C-terminal
IS_length_2659-PTHR35004_190_796-PTHR35004_906_1533	SRS014683	NODE_5952_length_2659_cov_152.208	1	30	2621	2659	PTHR35004:TRANSPOSASE RV3428C-RELATED
IS_length_1429-IPR024445_612_993-IPR024445_519_1008	SRS014683	NODE_5979_length_2647_cov_4.05285	646	674	2046	2074	IPR024445:ISXO2-like transposase domain
IS_length_2075-IPR013762_881_1424	SRS014683	NODE_7103_length_2247_cov_14.4425	152	192	2189	2226	IPR013762:Integrase-like	catalytic domain superfamily
IS_length_1530-IPR012337_319_1366-IPR038721_331_958	SRS014683	NODE_9615_length_1725_cov_12.5192	109	149	1605	1638	IPR012337:Ribonuclease H-like superfamily;IPR038721:Transposase IS701-like	DDE domain
IS_length_1468-IPR003346_844_1102-PTHR33055_103_1207-PTHR33055:SF3_103_1207-IPR002525_115_541	SRS014683	NODE_11133_length_1530_cov_589.222	44	76	1486	1511	IPR002525:Transposase	IS111A/IS1328/IS1533	N-terminal;IPR003346:Transposase	IS116/IS110/IS902;PTHR33055:SF3:TRANSPOSASE FOR INSERTION SEQUENCE ELEMENT IS1111A;PTHR33055:TRANSPOSASE FOR INSERTION SEQUENCE ELEMENT IS1111A
IS_length_1247-IPR036397_524_1052-IPR012337_506_1034-PTHR42648_41_1055	SRS014683	NODE_14416_length_1247_cov_163.062	1	26	1211	1247	IPR012337:Ribonuclease H-like superfamily;IPR036397:Ribonuclease H superfamily;PTHR42648:TRANSPOSASE	PUTATIVE-RELATED
IS_length_1414-IPR010095_820_1060-IPR010095_979_1222-IPR001959_571_916-PTHR30405_76_1273	SRS014684	NODE_114_length_54362_cov_143.527	40645	40694	42016	42058	IPR001959:Probable transposase	IS891/IS1136/IS1341;IPR010095:Transposase IS605	OrfB	C-terminal;PTHR30405:TRANSPOSASE
IS_length_1590-IPR025161_134_347-PTHR46637_116_446-IPR002559_550_721-IPR002559_1210_1381	SRS014684	NODE_1052_length_13912_cov_4.2284	12201	12237	13754	13790	IPR002559:Transposase	IS4-like;IPR025161:Putative transposase IS4/IS5 family;PTHR46637:TIS1421-TRANSPOSASE PROTEIN A
IS_length_1706-IPR025246_146_269	SRS014684	NODE_3982_length_5214_cov_10.5292	57	86	1737	1762	IPR025246:Transposase IS30-like HTH domain
IS_length_1538-IPR002559_648_1194-IPR012337_213_1491-IPR014737_1158_1506-PTHR37319_180_1491	SRS014684	NODE_4091_length_5105_cov_102.568	436	475	1935	1973	IPR002559:Transposase	IS4-like;IPR012337:Ribonuclease H-like superfamily;IPR014737:Transposase	Tn5-like	C-terminal;PTHR37319:TRANSPOSASE
IS_length_2195-IPR002559_1076_1622-IPR012337_641_1919-IPR014737_1586_1934-PTHR37319_608_1919	SRS014684	NODE_4091_length_5105_cov_102.568	8	41	2159	2202	IPR002559:Transposase	IS4-like;IPR012337:Ribonuclease H-like superfamily;IPR014737:Transposase	Tn5-like	C-terminal;PTHR37319:TRANSPOSASE
IS_length_1121-IPR001207_316_787	SRS014684	NODE_5085_length_4246_cov_40.167	217	251	1303	1337	IPR001207:Transposase	mutator type
IS_length_2484-IPR013762_1341_1884	SRS014684	NODE_5711_length_3835_cov_9.04974	705	734	3159	3188	IPR013762:Integrase-like	catalytic domain superfamily
IS_length_1514-IPR002514_166_406-IPR036397_871_1435-PTHR42648_640_1369-IPR012337_880_1357	SRS014684	NODE_7408_length_3062_cov_21.1846	1275	1304	2739	2788	IPR002514:Transposase IS3/IS911family;IPR012337:Ribonuclease H-like superfamily;IPR036397:Ribonuclease H superfamily;PTHR42648:TRANSPOSASE	PUTATIVE-RELATED
IS_length_1629-IPR002514_300_540-IPR036397_1005_1569-PTHR42648_774_1503-IPR012337_1014_1491	SRS014684	NODE_7408_length_3062_cov_21.1846	1141	1186	2725	2769	IPR002514:Transposase IS3/IS911family;IPR012337:Ribonuclease H-like superfamily;IPR036397:Ribonuclease H superfamily;PTHR42648:TRANSPOSASE	PUTATIVE-RELATED
IS_length_1427-IPR002514_207_447-IPR012337_921_1398-PTHR42648_681_1404-IPR036397_912_1413	SRS014684	NODE_7408_length_3062_cov_21.1846	1234	1275	2635	2660	IPR002514:Transposase IS3/IS911family;IPR012337:Ribonuclease H-like superfamily;IPR036397:Ribonuclease H superfamily;PTHR42648:TRANSPOSASE	PUTATIVE-RELATED
IS_length_1520-IPR002514_176_416-IPR036397_881_1445-PTHR42648_650_1379-IPR012337_890_1367	SRS014684	NODE_7408_length_3062_cov_21.1846	1265	1305	2752	2784	IPR002514:Transposase IS3/IS911family;IPR012337:Ribonuclease H-like superfamily;IPR036397:Ribonuclease H superfamily;PTHR42648:TRANSPOSASE	PUTATIVE-RELATED
IS_length_1501-IPR002514_235_475-IPR012337_949_1426-IPR036397_940_1456-PTHR42648_709_1435	SRS014684	NODE_7408_length_3062_cov_21.1846	1206	1248	2662	2706	IPR002514:Transposase IS3/IS911family;IPR012337:Ribonuclease H-like superfamily;IPR036397:Ribonuclease H superfamily;PTHR42648:TRANSPOSASE	PUTATIVE-RELATED
IS_length_1643-PTHR33498_169_1465-IPR002560_586_1459	SRS014684	NODE_7583_length_3008_cov_4.77582	51	76	1655	1693	IPR002560:Transposase IS204/IS1001/IS1096/IS1165	DDE domain;PTHR33498:TRANSPOSASE FOR INSERTION SEQUENCE ELEMENT IS1557
IS_length_2668-PTHR35004_198_1326-IPR036397_594_1116-IPR012337_660_1074	SRS014684	NODE_8691_length_2668_cov_118.215	1	31	2621	2668	IPR012337:Ribonuclease H-like superfamily;IPR036397:Ribonuclease H superfamily;PTHR35004:TRANSPOSASE RV3428C-RELATED
IS_length_2181-PTHR35004_204_1293-IPR036397_534_1041-PTHR35004:SF6_204_1293-IPR012337_516_1011	SRS014684	NODE_10893_length_2181_cov_149.757	1	31	2151	2181	IPR012337:Ribonuclease H-like superfamily;IPR036397:Ribonuclease H superfamily;PTHR35004:SF6:TRANSPOSASE RV3428C-RELATED;PTHR35004:TRANSPOSASE RV3428C-RELATED
IS_length_1021-IPR013762_376_937	SRS014684	NODE_11199_length_2132_cov_2.15551	59	87	1051	1079	IPR013762:Integrase-like	catalytic domain superfamily
IS_length_1599-PTHR33408_179_1472-IPR008490_287_509-IPR025668_1088_1445	SRS014684	NODE_11873_length_2023_cov_36.5208	421	460	1986	2019	IPR008490:Transposase InsH	N-terminal;IPR025668:Transposase DDE domain;PTHR33408:TRANSPOSASE
IS_length_1282-IPR012337_654_1110-IPR025246_54_183-PTHR10948_54_1113-IPR036397_636_1125	SRS014684	NODE_16124_length_1531_cov_364.117	205	231	1440	1486	IPR012337:Ribonuclease H-like superfamily;IPR025246:Transposase IS30-like HTH domain;IPR036397:Ribonuclease H superfamily;PTHR10948:TRANSPOSASE
IS_length_1442-IPR002560_587_1382-PTHR33498_581_1364	SRS014684	NODE_17197_length_1442_cov_62.1146	1	36	1412	1442	IPR002560:Transposase IS204/IS1001/IS1096/IS1165	DDE domain;PTHR33498:TRANSPOSASE FOR INSERTION SEQUENCE ELEMENT IS1557
IS_length_1442-IPR002560_587_1382-PTHR33498_581_1364	SRS014684	NODE_17197_length_1442_cov_62.1146	1	36	1416	1442	IPR002560:Transposase IS204/IS1001/IS1096/IS1165	DDE domain;PTHR33498:TRANSPOSASE FOR INSERTION SEQUENCE ELEMENT IS1557
IS_length_1353-IPR001207_520_814	SRS014690	NODE_12882_length_1470_cov_82.159	118	148	1445	1470	IPR001207:Transposase	mutator type
IS_length_738-IPR011320_466_595-IPR037056_457_610	SRS014888	NODE_560_length_17294_cov_37.4824	2885	2928	3591	3622	IPR011320:Ribonuclease H1	N-terminal;IPR037056:Ribonuclease H1	N-terminal domain superfamily
IS_length_916-IPR025668_121_376-IPR025161_473_686-PTHR46637_455_785	SRS014888	NODE_928_length_12782_cov_8.52903	85	121	964	1000	IPR025161:Putative transposase IS4/IS5 family;IPR025668:Transposase DDE domain;PTHR46637:TIS1421-TRANSPOSASE PROTEIN A
IS_length_1791-PTHR35604_631_1639-IPR008490_748_958-IPR002559_1012_1618	SRS014888	NODE_1806_length_8146_cov_52.9291	6242	6289	7997	8032	IPR002559:Transposase	IS4-like;IPR008490:Transposase InsH	N-terminal;PTHR35604:TRANSPOSASE INSH FOR INSERTION SEQUENCE ELEMENT IS5A-RELATED
IS_length_1447-IPR002560_157_952-PTHR33498_139_934	SRS014888	NODE_2815_length_5958_cov_5.93156	4512	4543	5931	5958	IPR002560:Transposase IS204/IS1001/IS1096/IS1165	DDE domain;PTHR33498:TRANSPOSASE FOR INSERTION SEQUENCE ELEMENT IS1557
IS_length_2927-IPR013762_1250_1775	SRS014888	NODE_6345_length_3164_cov_4.5037	133	161	3028	3059	IPR013762:Integrase-like	catalytic domain superfamily
IS_length_1246-IPR013762_506_1070	SRS014888	NODE_10895_length_2005_cov_27.9785	695	723	1912	1940	IPR013762:Integrase-like	catalytic domain superfamily
IS_length_1096-IPR013762_431_995	SRS014888	NODE_10895_length_2005_cov_27.9785	770	798	1840	1865	IPR013762:Integrase-like	catalytic domain superfamily
IS_length_1032-IPR013762_399_963	SRS014888	NODE_10895_length_2005_cov_27.9785	802	832	1803	1833	IPR013762:Integrase-like	catalytic domain superfamily
IS_length_947-IPR002622_6_180-IPR012337_315_588-IPR036397_261_585-IPR038717_267_537-PTHR46564_261_543-IPR002622_764_938	SRS014888	NODE_15695_length_1481_cov_6.74194	268	304	1178	1214	IPR002622:Transposase	Synechocystis PCC 6803;IPR012337:Ribonuclease H-like superfamily;IPR036397:Ribonuclease H superfamily;IPR038717:Tc1-like transposase	DDE domain;PTHR46564:TRANSPOSASE
IS_length_772-IPR012337_228_501-IPR036397_174_498-IPR038717_180_450-PTHR46564_174_456	SRS014888	NODE_15695_length_1481_cov_6.74194	355	384	1097	1126	IPR012337:Ribonuclease H-like superfamily;IPR036397:Ribonuclease H superfamily;IPR038717:Tc1-like transposase	DDE domain;PTHR46564:TRANSPOSASE
IS_length_1350-IPR001207_167_461	SRS014888	NODE_17555_length_1350_cov_191.255	1	46	1316	1350	IPR001207:Transposase	mutator type
IS_length_1069-IPR001207_349_847	SRS014888	NODE_23096_length_1069_cov_51.8669	1	40	1041	1069	IPR001207:Transposase	mutator type
IS_length_2747-IPR013762_1497_2034	SRS014923	NODE_38_length_145076_cov_17.6363	32568	32596	35286	35314	IPR013762:Integrase-like	catalytic domain superfamily
IS_length_2800-IPR013762_1555_2098	SRS014923	NODE_63_length_117965_cov_103.627	75743	75789	78496	78542	IPR013762:Integrase-like	catalytic domain superfamily
IS_length_1003-IPR002686_227_554-IPR002686_212_554-IPR036515_194_563-IPR036515_188_653-PTHR34322_188_710	SRS014923	NODE_269_length_64638_cov_7.63614	55379	55412	56347	56381	IPR002686:Transposase IS200-like;IPR036515:Transposase IS200-like superfamily;PTHR34322:TRANSPOSASE	Y1_TNP DOMAIN-CONTAINING
IS_length_1453-IPR013762_623_1205	SRS014923	NODE_326_length_58599_cov_56.485	32676	32706	34098	34128	IPR013762:Integrase-like	catalytic domain superfamily
IS_length_961-IPR036515_4_385-IPR036515_1_499-IPR002686_25_370-IPR002686_40_370-PTHR34322_1_730	SRS014923	NODE_524_length_44826_cov_8.30006	10930	10957	11861	11890	IPR002686:Transposase IS200-like;IPR036515:Transposase IS200-like superfamily;PTHR34322:TRANSPOSASE	Y1_TNP DOMAIN-CONTAINING
IS_length_1457-IPR013762_764_1349	SRS014923	NODE_1061_length_29091_cov_75.2726	10863	10894	12288	12319	IPR013762:Integrase-like	catalytic domain superfamily
IS_length_818-IPR013762_117_693	SRS014923	NODE_1619_length_20350_cov_8.27145	2018	2050	2803	2835	IPR013762:Integrase-like	catalytic domain superfamily
IS_length_643-IPR002686_104_242-IPR036515_101_320-IPR036515_104_260	SRS014923	NODE_1901_length_17716_cov_15.8912	265	294	864	907	IPR002686:Transposase IS200-like;IPR036515:Transposase IS200-like superfamily
IS_length_1833-IPR008490_249_453-PTHR33408_138_1044-PTHR33408_1260_1689	SRS014923	NODE_1957_length_17169_cov_9.77568	5619	5657	7423	7451	IPR008490:Transposase InsH	N-terminal;PTHR33408:TRANSPOSASE
IS_length_1389-IPR013762_584_1184	SRS014923	NODE_2169_length_15769_cov_6.48683	7286	7311	8649	8674	IPR013762:Integrase-like	catalytic domain superfamily
IS_length_1748-IPR013762_879_1410	SRS014923	NODE_2237_length_15344_cov_16.2037	13573	13614	15283	15320	IPR013762:Integrase-like	catalytic domain superfamily
IS_length_2642-PTHR35004_925_2062-IPR012337_1363_1774-IPR036397_1312_1825	SRS014923	NODE_2469_length_13862_cov_5.00348	7030	7055	9646	9671	IPR012337:Ribonuclease H-like superfamily;IPR036397:Ribonuclease H superfamily;PTHR35004:TRANSPOSASE RV3428C-RELATED
IS_length_2753-IPR013762_1312_1846	SRS014923	NODE_2499_length_13729_cov_16.1045	5533	5573	8240	8285	IPR013762:Integrase-like	catalytic domain superfamily
IS_length_1574-IPR013762_572_1187	SRS014923	NODE_3438_length_9883_cov_26.5327	8198	8238	9731	9771	IPR013762:Integrase-like	catalytic domain superfamily
IS_length_1719-IPR013762_645_1260	SRS014923	NODE_3438_length_9883_cov_26.5327	8125	8155	9816	9843	IPR013762:Integrase-like	catalytic domain superfamily
IS_length_1673-IPR013762_621_1236	SRS014923	NODE_3438_length_9883_cov_26.5327	8149	8179	9790	9821	IPR013762:Integrase-like	catalytic domain superfamily
IS_length_1602-IPR013762_953_1553	SRS014923	NODE_3463_length_9799_cov_4.1016	6099	6124	7675	7700	IPR013762:Integrase-like	catalytic domain superfamily
IS_length_2842-IPR013762_1325_1847	SRS014923	NODE_4428_length_7649_cov_23.2077	2390	2418	5203	5231	IPR013762:Integrase-like	catalytic domain superfamily
IS_length_2782-IPR013762_1295_1817	SRS014923	NODE_4428_length_7649_cov_23.2077	2420	2451	5170	5201	IPR013762:Integrase-like	catalytic domain superfamily
IS_length_2713-IPR036397_975_1386-IPR012337_1023_1320	SRS014923	NODE_8300_length_4143_cov_117.806	1307	1335	3987	4019	IPR012337:Ribonuclease H-like superfamily;IPR036397:Ribonuclease H superfamily
IS_length_1972-IPR013762_861_1416	SRS014923	NODE_9913_length_3507_cov_9.89977	1471	1502	3411	3442	IPR013762:Integrase-like	catalytic domain superfamily
IS_length_1660-IPR012337_533_1208-IPR002559_533_1193-PTHR33258_374_1217	SRS014923	NODE_10150_length_3437_cov_6.79361	1320	1351	2953	2979	IPR002559:Transposase	IS4-like;IPR012337:Ribonuclease H-like superfamily;PTHR33258:TRANSPOSASE INSL FOR INSERTION SEQUENCE ELEMENT IS186A-RELATED
IS_length_2637-IPR012337_664_1069-IPR036397_580_1102-PTHR35004_211_1354	SRS014923	NODE_13860_length_2637_cov_205.064	1	44	2594	2637	IPR012337:Ribonuclease H-like superfamily;IPR036397:Ribonuclease H superfamily;PTHR35004:TRANSPOSASE RV3428C-RELATED
IS_length_2371-IPR004291_714_1557-IPR024463_270_531-IPR008878_1985_2255	SRS014923	NODE_15682_length_2371_cov_24.5324	1	26	2346	2371	IPR004291:Transposase IS66	central domain;IPR008878:Transposase IS66	Orf2;IPR024463:Transposase TnpC	homeodomain
IS_length_2018-PTHR33408_341_1973-IPR008490_428_626-IPR025668_1562_1955	SRS014923	NODE_17191_length_2199_cov_4.35448	41	67	2024	2058	IPR008490:Transposase InsH	N-terminal;IPR025668:Transposase DDE domain;PTHR33408:TRANSPOSASE
IS_length_1862-IPR013762_1011_1545	SRS014923	NODE_20952_length_1862_cov_28.7216	1	40	1822	1862	IPR013762:Integrase-like	catalytic domain superfamily
IS_length_1808-PTHR33408_337_1753-IPR025668_1402_1744	SRS014923	NODE_21721_length_1808_cov_29.5465	1	38	1771	1808	IPR025668:Transposase DDE domain;PTHR33408:TRANSPOSASE
IS_length_1647-IPR008490_257_431-IPR025668_1148_1505-PTHR33408_101_1565	SRS014923	NODE_22585_length_1752_cov_4.02652	52	77	1673	1698	IPR008490:Transposase InsH	N-terminal;IPR025668:Transposase DDE domain;PTHR33408:TRANSPOSASE
IS_length_767-IPR013762_68_626	SRS014923	NODE_28106_length_1460_cov_4.27117	542	574	1276	1308	IPR013762:Integrase-like	catalytic domain superfamily
IS_length_2435-IPR013762_722_1256	SRS015044	NODE_224_length_26831_cov_3.71796	24304	24339	26696	26738	IPR013762:Integrase-like	catalytic domain superfamily
IS_length_636-IPR036515_66_384-IPR036515_54_411-IPR002686_78_381-PTHR36966_24_375	SRS015044	NODE_2410_length_7054_cov_9.31433	6269	6304	6877	6904	IPR002686:Transposase IS200-like;IPR036515:Transposase IS200-like superfamily;PTHR36966:REP-ASSOCIATED TYROSINE TRANSPOSASE
IS_length_1785-IPR013762_580_1105	SRS015044	NODE_5083_length_4371_cov_5.22173	1294	1330	3042	3078	IPR013762:Integrase-like	catalytic domain superfamily
IS_length_2680-IPR027806_15_165-IPR027806_2461_2611	SRS015044	NODE_6360_length_3762_cov_10.3199	542	568	3195	3221	IPR027806:Harbinger transposase-derived nuclease domain
IS_length_2670-PTHR35004_926_2054-IPR036397_1322_1844-IPR012337_1388_1802	SRS015044	NODE_8334_length_3114_cov_4.36515	406	437	3044	3075	IPR012337:Ribonuclease H-like superfamily;IPR036397:Ribonuclease H superfamily;PTHR35004:TRANSPOSASE RV3428C-RELATED
IS_length_1834-IPR025668_162_306-PTHR33408_444_1680-IPR002559_1167_1596-IPR008490_582_786	SRS015044	NODE_11300_length_2490_cov_4.74784	105	145	1898	1938	IPR002559:Transposase	IS4-like;IPR008490:Transposase InsH	N-terminal;IPR025668:Transposase DDE domain;PTHR33408:TRANSPOSASE
IS_length_1096-IPR002560_289_724-PTHR33498_280_721	SRS015044	NODE_13136_length_2230_cov_7.9292	640	688	1704	1735	IPR002560:Transposase IS204/IS1001/IS1096/IS1165	DDE domain;PTHR33498:TRANSPOSASE FOR INSERTION SEQUENCE ELEMENT IS1557
IS_length_1852-IPR013762_758_1322	SRS015044	NODE_16756_length_1852_cov_4.17195	1	40	1813	1852	IPR013762:Integrase-like	catalytic domain superfamily
IS_length_1390-PTHR33498_314_1298-IPR032877_404_536-IPR002560_599_1310	SRS015044	NODE_21619_length_1517_cov_7.95486	128	161	1492	1517	IPR002560:Transposase IS204/IS1001/IS1096/IS1165	DDE domain;IPR032877:Transposase IS204/IS1001/IS1096/IS1165	helix-turn-helix domain;PTHR33498:TRANSPOSASE FOR INSERTION SEQUENCE ELEMENT IS1557
IS_length_1070-IPR001207_421_919	SRS015044	NODE_28581_length_1202_cov_5.69137	20	48	1061	1089	IPR001207:Transposase	mutator type
IS_length_947-IPR025668_130_385-IPR025161_495_708-PTHR46637_477_807	SRS015044	NODE_31358_length_1112_cov_6.22044	89	116	1007	1035	IPR025161:Putative transposase IS4/IS5 family;IPR025668:Transposase DDE domain;PTHR46637:TIS1421-TRANSPOSASE PROTEIN A
IS_length_958-IPR002559_93_318-PTHR30007:SF2_66_477-IPR025161_500_713-PTHR46637_482_812	SRS015044	NODE_32352_length_1083_cov_6.69942	66	101	993	1023	IPR002559:Transposase	IS4-like;IPR025161:Putative transposase IS4/IS5 family;PTHR30007:SF2:TRANSPOSASE IS4 FAMILY PROTEIN;PTHR46637:TIS1421-TRANSPOSASE PROTEIN A
IS_length_953-IPR002559_88_313-PTHR30007:SF2_61_472-IPR025161_495_708-PTHR46637_477_807	SRS015044	NODE_32352_length_1083_cov_6.69942	71	101	993	1023	IPR002559:Transposase	IS4-like;IPR025161:Putative transposase IS4/IS5 family;PTHR30007:SF2:TRANSPOSASE IS4 FAMILY PROTEIN;PTHR46637:TIS1421-TRANSPOSASE PROTEIN A
IS_length_1900-IPR013762_585_1110	SRS015060	NODE_3_length_250192_cov_66.9988	124152	124191	126012	126051	IPR013762:Integrase-like	catalytic domain superfamily
IS_length_2311-IPR013762_1015_1540	SRS015060	NODE_544_length_11317_cov_22.7155	29	55	2313	2339	IPR013762:Integrase-like	catalytic domain superfamily
IS_length_1349-IPR001207_367_682	SRS015060	NODE_9943_length_1349_cov_144.898	1	25	1304	1349	IPR001207:Transposase	mutator type
IS_length_1050-IPR002559_59_455-IPR012337_77_473	SRS015063	NODE_926_length_10669_cov_10.7053	9361	9390	10381	10410	IPR002559:Transposase	IS4-like;IPR012337:Ribonuclease H-like superfamily
IS_length_1909-IPR012337_1148_1661-IPR017894_836_998-PTHR35004_839_1715-IPR036397_1139_1592-PTHR35004:SF6_839_1715	SRS015063	NODE_4765_length_2992_cov_20.6871	1000	1026	2871	2908	IPR012337:Ribonuclease H-like superfamily;IPR017894:HTH domain	IS21 transposase-type;IPR036397:Ribonuclease H superfamily;PTHR35004:SF6:TRANSPOSASE RV3428C-RELATED;PTHR35004:TRANSPOSASE RV3428C-RELATED
IS_length_1233-IPR038717_698_1103-IPR036397_614_1193	SRS015063	NODE_5163_length_2814_cov_29.5959	305	337	1505	1537	IPR036397:Ribonuclease H superfamily;IPR038717:Tc1-like transposase	DDE domain
IS_length_1479-IPR036397_635_1037-IPR012337_647_1010	SRS015063	NODE_8310_length_1899_cov_25.6166	1	41	1433	1479	IPR012337:Ribonuclease H-like superfamily;IPR036397:Ribonuclease H superfamily
IS_length_1136-IPR036397_614_821-PTHR46889_491_821-IPR012337_614_818	SRS015063	NODE_15107_length_1165_cov_21.8081	30	55	1138	1165	IPR012337:Ribonuclease H-like superfamily;IPR036397:Ribonuclease H superfamily;PTHR46889:TRANSPOSASE INSF FOR INSERTION SEQUENCE IS3B-RELATED
IS_length_1913-IPR012337_1148_1661-IPR017894_836_998-PTHR35004_839_1715-IPR036397_1139_1592-PTHR35004:SF6_839_1715	SRS015064	NODE_3644_length_2992_cov_12.0592	1000	1026	2882	2912	IPR012337:Ribonuclease H-like superfamily;IPR017894:HTH domain	IS21 transposase-type;IPR036397:Ribonuclease H superfamily;PTHR35004:SF6:TRANSPOSASE RV3428C-RELATED;PTHR35004:TRANSPOSASE RV3428C-RELATED
IS_length_1246-IPR036397_669_876-PTHR46889_546_876-IPR012337_669_873	SRS015064	NODE_5977_length_2142_cov_12.3316	85	112	1303	1330	IPR012337:Ribonuclease H-like superfamily;IPR036397:Ribonuclease H superfamily;PTHR46889:TRANSPOSASE INSF FOR INSERTION SEQUENCE IS3B-RELATED
IS_length_1175-IPR036397_631_838-PTHR46889_508_838-IPR012337_631_835	SRS015064	NODE_5977_length_2142_cov_12.3316	123	149	1266	1297	IPR012337:Ribonuclease H-like superfamily;IPR036397:Ribonuclease H superfamily;PTHR46889:TRANSPOSASE INSF FOR INSERTION SEQUENCE IS3B-RELATED
IS_length_2384-IPR022898_60_600-IPR022898_60_609-IPR022898_66_597-IPR012337_57_615-IPR024567_57_627-IPR024567_66_594-IPR001352_60_609-IPR036397_51_633	SRS015158	NODE_1161_length_9832_cov_58.5434	1203	1234	3553	3586	IPR001352:Ribonuclease HII/HIII;IPR012337:Ribonuclease H-like superfamily;IPR022898:Ribonuclease HII;IPR024567:Ribonuclease HII/HIII domain;IPR036397:Ribonuclease H superfamily
IS_length_665-IPR002686_130_445-IPR002686_118_454-IPR036515_97_472-IPR036515_97_583-PTHR36966_103_511	SRS015158	NODE_5677_length_3264_cov_5.93269	1398	1428	2031	2062	IPR002686:Transposase IS200-like;IPR036515:Transposase IS200-like superfamily;PTHR36966:REP-ASSOCIATED TYROSINE TRANSPOSASE
IS_length_913-IPR002686_325_640-IPR002686_313_649-IPR036515_292_667-IPR036515_292_778-PTHR36966_298_706	SRS015158	NODE_5677_length_3264_cov_5.93269	1203	1232	2079	2115	IPR002686:Transposase IS200-like;IPR036515:Transposase IS200-like superfamily;PTHR36966:REP-ASSOCIATED TYROSINE TRANSPOSASE
IS_length_928-IPR002686_393_708-IPR002686_381_717-IPR036515_360_735-IPR036515_360_846-PTHR36966_366_774	SRS015158	NODE_5677_length_3264_cov_5.93269	1135	1163	2029	2062	IPR002686:Transposase IS200-like;IPR036515:Transposase IS200-like superfamily;PTHR36966:REP-ASSOCIATED TYROSINE TRANSPOSASE
IS_length_2909-IPR017856_119_356	SRS015158	NODE_5939_length_3152_cov_53.2286	45	78	2923	2953	IPR017856:Integrase-like	N-terminal
IS_length_1528-PTHR35004_587_1148-IPR012337_539_1019-IPR036397_539_1025	SRS015158	NODE_11794_length_1815_cov_9.56364	244	275	1740	1771	IPR012337:Ribonuclease H-like superfamily;IPR036397:Ribonuclease H superfamily;PTHR35004:TRANSPOSASE RV3428C-RELATED
IS_length_545-IPR036515_55_406-IPR036515_67_451-IPR002686_58_403-IPR002686_61_403-PTHR33360:SF2_55_415-PTHR33360_55_415	SRS015158	NODE_36038_length_711_cov_2.99695	58	84	576	602	IPR002686:Transposase IS200-like;IPR036515:Transposase IS200-like superfamily;PTHR33360:SF2:TRANSPOSASE FOR INSERTION SEQUENCE ELEMENT IS200;PTHR33360:TRANSPOSASE FOR INSERTION SEQUENCE ELEMENT IS200
IS_length_1720-IPR002560_1251_1497	SRS015174	NODE_15_length_140524_cov_9.36864	176	201	1870	1895	IPR002560:Transposase IS204/IS1001/IS1096/IS1165	DDE domain
IS_length_820-PTHR46564_5_239-IPR036397_5_239-IPR002622_378_723	SRS015174	NODE_166_length_41133_cov_30.4488	233	259	1026	1052	IPR002622:Transposase	Synechocystis PCC 6803;IPR036397:Ribonuclease H superfamily;PTHR46564:TRANSPOSASE
IS_length_1074-IPR001207_342_840	SRS015174	NODE_371_length_26413_cov_17.7216	21256	21295	22291	22329	IPR001207:Transposase	mutator type
IS_length_1031-IPR013762_381_942	SRS015174	NODE_1233_length_13132_cov_8.68991	492	524	1490	1522	IPR013762:Integrase-like	catalytic domain superfamily
IS_length_1046-IPR013762_404_965	SRS015174	NODE_5438_length_5129_cov_30.6238	736	765	1737	1781	IPR013762:Integrase-like	catalytic domain superfamily
IS_length_1665-IPR013762_565_1090	SRS015174	NODE_7026_length_4309_cov_3.37753	2620	2647	4257	4284	IPR013762:Integrase-like	catalytic domain superfamily
IS_length_1452-IPR002560_517_1285-IPR029261_157_289-PTHR33498_148_1318	SRS015174	NODE_10955_length_3086_cov_57.4546	549	579	1971	2000	IPR002560:Transposase IS204/IS1001/IS1096/IS1165	DDE domain;IPR029261:Transposase IS204/IS1001/IS1096/IS1165	zinc-finger;PTHR33498:TRANSPOSASE FOR INSERTION SEQUENCE ELEMENT IS1557
IS_length_780-IPR002560_8_164-IPR002560_208_490	SRS015174	NODE_11075_length_3064_cov_9.24261	1733	1759	2485	2512	IPR002560:Transposase IS204/IS1001/IS1096/IS1165	DDE domain
IS_length_2672-IPR036397_1323_1845-IPR012337_1389_1803-PTHR35004_927_2055	SRS015174	NODE_11265_length_3024_cov_9.50926	150	182	2789	2821	IPR012337:Ribonuclease H-like superfamily;IPR036397:Ribonuclease H superfamily;PTHR35004:TRANSPOSASE RV3428C-RELATED
IS_length_1344-IPR001207_531_852	SRS015174	NODE_28418_length_1344_cov_21.1202	1	27	1318	1344	IPR001207:Transposase	mutator type
IS_length_1720-IPR002560_1251_1497	SRS015209	NODE_107_length_65415_cov_21.2891	52183	52208	53877	53902	IPR002560:Transposase IS204/IS1001/IS1096/IS1165	DDE domain
IS_length_1029-PTHR33408_683_878-PTHR33408_128_656-IPR025668_665_812-IPR008490_281_488	SRS015209	NODE_174_length_51227_cov_35.3911	50148	50190	51137	51176	IPR008490:Transposase InsH	N-terminal;IPR025668:Transposase DDE domain;PTHR33408:TRANSPOSASE
IS_length_2012-IPR012337_772_1429-IPR002559_781_1456-PTHR33258_781_1561	SRS015209	NODE_521_length_28767_cov_12.9595	119	155	2094	2130	IPR002559:Transposase	IS4-like;IPR012337:Ribonuclease H-like superfamily;PTHR33258:TRANSPOSASE INSL FOR INSERTION SEQUENCE ELEMENT IS186A-RELATED
IS_length_1056-IPR001207_428_905	SRS015209	NODE_4155_length_5738_cov_7.58561	181	225	1208	1236	IPR001207:Transposase	mutator type
IS_length_990-IPR013762_521_962	SRS015209	NODE_6723_length_3670_cov_5.76238	2103	2135	3049	3092	IPR013762:Integrase-like	catalytic domain superfamily
IS_length_2516-IPR002560_9_138	SRS015209	NODE_7700_length_3172_cov_187.63	50	88	2524	2565	IPR002560:Transposase IS204/IS1001/IS1096/IS1165	DDE domain
IS_length_2668-PTHR35004_198_1326-IPR036397_594_1116-IPR012337_660_1074	SRS015209	NODE_9039_length_2668_cov_205.549	1	44	2634	2668	IPR012337:Ribonuclease H-like superfamily;IPR036397:Ribonuclease H superfamily;PTHR35004:TRANSPOSASE RV3428C-RELATED
IS_length_2627-PTHR35004_184_1312-IPR036397_580_1102-IPR012337_646_1060	SRS015209	NODE_9039_length_2668_cov_205.549	15	53	2615	2641	IPR012337:Ribonuclease H-like superfamily;IPR036397:Ribonuclease H superfamily;PTHR35004:TRANSPOSASE RV3428C-RELATED
IS_length_1704-IPR025246_146_269-PTHR10948_437_1295-PTHR10948_149_329	SRS015209	NODE_11458_length_2038_cov_9.74786	334	363	2008	2037	IPR025246:Transposase IS30-like HTH domain;PTHR10948:TRANSPOSASE
IS_length_1024-IPR013762_374_938	SRS015209	NODE_14209_length_1584_cov_2.95618	80	115	1073	1103	IPR013762:Integrase-like	catalytic domain superfamily
IS_length_1345-IPR001207_534_846	SRS015209	NODE_15039_length_1483_cov_8.86064	86	114	1405	1430	IPR001207:Transposase	mutator type
IS_length_1406-IPR002514_166_406-IPR012337_779_1091-IPR036397_764_1091-PTHR42648_602_1091-IPR012337_1163_1268	SRS015209	NODE_15258_length_1456_cov_29.1271	1	31	1358	1406	IPR002514:Transposase IS3/IS911family;IPR012337:Ribonuclease H-like superfamily;IPR036397:Ribonuclease H superfamily;PTHR42648:TRANSPOSASE	PUTATIVE-RELATED
IS_length_1033-IPR013762_401_962	SRS015209	NODE_19115_length_1109_cov_67.3311	40	66	1043	1072	IPR013762:Integrase-like	catalytic domain superfamily
IS_length_1031-IPR013762_402_963	SRS015209	NODE_19115_length_1109_cov_67.3311	39	81	1040	1069	IPR013762:Integrase-like	catalytic domain superfamily
IS_length_1068-IPR001207_416_914	SRS015209	NODE_19654_length_1073_cov_46.9145	6	37	1037	1073	IPR001207:Transposase	mutator type
IS_length_1019-IPR013762_375_936	SRS015209	NODE_20545_length_1019_cov_28.666	1	30	992	1019	IPR013762:Integrase-like	catalytic domain superfamily
IS_length_1091-IPR036515_566_950-IPR036515_545_908-PTHR33360_551_914-IPR002686_566_902-IPR002686_584_902	SRS015215	NODE_46_length_88201_cov_33.3061	31095	31131	32149	32185	IPR002686:Transposase IS200-like;IPR036515:Transposase IS200-like superfamily;PTHR33360:TRANSPOSASE FOR INSERTION SEQUENCE ELEMENT IS200
IS_length_820-IPR036515_222_606-IPR036515_201_564-PTHR33360_207_570-IPR002686_222_558-IPR002686_240_558	SRS015215	NODE_46_length_88201_cov_33.3061	31439	31471	32232	32258	IPR002686:Transposase IS200-like;IPR036515:Transposase IS200-like superfamily;PTHR33360:TRANSPOSASE FOR INSERTION SEQUENCE ELEMENT IS200
IS_length_818-IPR036515_221_605-IPR036515_200_563-PTHR33360_206_569-IPR002686_221_557-IPR002686_239_557	SRS015215	NODE_46_length_88201_cov_33.3061	31440	31471	32227	32257	IPR002686:Transposase IS200-like;IPR036515:Transposase IS200-like superfamily;PTHR33360:TRANSPOSASE FOR INSERTION SEQUENCE ELEMENT IS200
IS_length_753-IPR036515_188_572-IPR036515_167_530-PTHR33360_173_536-IPR002686_188_524-IPR002686_206_524	SRS015215	NODE_46_length_88201_cov_33.3061	31473	31507	32191	32225	IPR002686:Transposase IS200-like;IPR036515:Transposase IS200-like superfamily;PTHR33360:TRANSPOSASE FOR INSERTION SEQUENCE ELEMENT IS200
IS_length_2162-IPR013762_431_965	SRS015215	NODE_130_length_57277_cov_34.8263	34839	34875	36956	37000	IPR013762:Integrase-like	catalytic domain superfamily
IS_length_1425-PTHR30405_76_1234-IPR010095_982_1225-IPR010095_823_1063-IPR001959_574_919	SRS015215	NODE_307_length_35737_cov_69.9975	17815	17841	19195	19239	IPR001959:Probable transposase	IS891/IS1136/IS1341;IPR010095:Transposase IS605	OrfB	C-terminal;PTHR30405:TRANSPOSASE
IS_length_2436-IPR027805_1269_1416	SRS015215	NODE_350_length_33320_cov_15.6244	28220	28264	30630	30655	IPR027805:Transposase	Helix-turn-helix domain
IS_length_2668-PTHR35004_925_2053-IPR036397_1321_1843-IPR012337_1387_1801	SRS015215	NODE_2368_length_8400_cov_11.0158	2698	2728	5335	5365	IPR012337:Ribonuclease H-like superfamily;IPR036397:Ribonuclease H superfamily;PTHR35004:TRANSPOSASE RV3428C-RELATED
IS_length_1857-IPR027806_489_720-IPR027805_318_444	SRS015215	NODE_3518_length_6119_cov_28.4751	2370	2395	4185	4226	IPR027805:Transposase	Helix-turn-helix domain;IPR027806:Harbinger transposase-derived nuclease domain
IS_length_2083-IPR013762_1482_2016	SRS015215	NODE_3682_length_5889_cov_7.42492	2798	2838	4842	4880	IPR013762:Integrase-like	catalytic domain superfamily
IS_length_2502-IPR013762_1393_1918	SRS015215	NODE_4174_length_5325_cov_50.9381	2805	2841	5271	5306	IPR013762:Integrase-like	catalytic domain superfamily
IS_length_2667-PTHR35004_188_1538-IPR012337_665_1058-IPR036397_596_1103	SRS015215	NODE_9387_length_2667_cov_115.815	1	25	2643	2667	IPR012337:Ribonuclease H-like superfamily;IPR036397:Ribonuclease H superfamily;PTHR35004:TRANSPOSASE RV3428C-RELATED
IS_length_1691-IPR002514_313_520-PTHR46889_762_1536-IPR012337_1038_1524-IPR036397_1041_1527	SRS015215	NODE_9858_length_2552_cov_3.10092	472	506	2121	2162	IPR002514:Transposase IS3/IS911family;IPR012337:Ribonuclease H-like superfamily;IPR036397:Ribonuclease H superfamily;PTHR46889:TRANSPOSASE INSF FOR INSERTION SEQUENCE IS3B-RELATED
IS_length_1610-IPR002514_277_484-PTHR46889_726_1500-IPR012337_1002_1488-IPR036397_1005_1491	SRS015215	NODE_9858_length_2552_cov_3.10092	508	536	2092	2117	IPR002514:Transposase IS3/IS911family;IPR012337:Ribonuclease H-like superfamily;IPR036397:Ribonuclease H superfamily;PTHR46889:TRANSPOSASE INSF FOR INSERTION SEQUENCE IS3B-RELATED
IS_length_1555-IPR002514_249_456-PTHR46889_698_1472-IPR012337_974_1460-IPR036397_977_1463	SRS015215	NODE_9858_length_2552_cov_3.10092	536	563	2063	2090	IPR002514:Transposase IS3/IS911family;IPR012337:Ribonuclease H-like superfamily;IPR036397:Ribonuclease H superfamily;PTHR46889:TRANSPOSASE INSF FOR INSERTION SEQUENCE IS3B-RELATED
IS_length_1329-IPR001207_526_889	SRS015215	NODE_17290_length_1566_cov_6.8319	127	154	1430	1455	IPR001207:Transposase	mutator type
IS_length_2700-IPR024445_647_1106-IPR024445_644_1118	SRS015264	NODE_464_length_40357_cov_10.6507	11504	11535	14172	14203	IPR024445:ISXO2-like transposase domain
IS_length_884-IPR013762_67_622	SRS015264	NODE_712_length_30847_cov_4.35418	2785	2817	3636	3668	IPR013762:Integrase-like	catalytic domain superfamily
IS_length_1744-IPR013762_878_1406	SRS015264	NODE_999_length_24968_cov_29.8972	7341	7378	9047	9084	IPR013762:Integrase-like	catalytic domain superfamily
IS_length_2612-IPR024445_1805_2228-IPR024445_1787_2228-IPR024442_1436_1583	SRS015264	NODE_1803_length_15555_cov_6.69103	6105	6132	8689	8716	IPR024442:Transposase	zinc-ribbon;IPR024445:ISXO2-like transposase domain
IS_length_1851-IPR013762_924_1458	SRS015264	NODE_3582_length_7670_cov_183.857	21	56	1833	1871	IPR013762:Integrase-like	catalytic domain superfamily
IS_length_1917-IPR013762_850_1465	SRS015264	NODE_4317_length_6254_cov_61.6041	1	45	1873	1917	IPR013762:Integrase-like	catalytic domain superfamily
IS_length_1917-IPR013762_850_1465	SRS015264	NODE_4317_length_6254_cov_61.6041	1	26	1890	1917	IPR013762:Integrase-like	catalytic domain superfamily
IS_length_1795-IPR013762_789_1404	SRS015264	NODE_4317_length_6254_cov_61.6041	62	87	1810	1856	IPR013762:Integrase-like	catalytic domain superfamily
IS_length_1769-IPR013762_776_1391	SRS015264	NODE_4317_length_6254_cov_61.6041	75	108	1810	1843	IPR013762:Integrase-like	catalytic domain superfamily
IS_length_1747-IPR013762_767_1382	SRS015264	NODE_4317_length_6254_cov_61.6041	84	130	1788	1830	IPR013762:Integrase-like	catalytic domain superfamily
IS_length_1769-IPR013762_776_1391	SRS015264	NODE_4317_length_6254_cov_61.6041	75	122	1796	1843	IPR013762:Integrase-like	catalytic domain superfamily
IS_length_1676-IPR013762_729_1344	SRS015264	NODE_4317_length_6254_cov_61.6041	122	160	1763	1797	IPR013762:Integrase-like	catalytic domain superfamily
IS_length_1822-IPR013762_803_1418	SRS015264	NODE_4317_length_6254_cov_61.6041	48	83	1838	1869	IPR013762:Integrase-like	catalytic domain superfamily
IS_length_1693-IPR013762_738_1353	SRS015264	NODE_4317_length_6254_cov_61.6041	113	148	1770	1805	IPR013762:Integrase-like	catalytic domain superfamily
IS_length_1496-IPR013762_625_1219	SRS015264	NODE_5543_length_4771_cov_2.90013	29	55	1498	1524	IPR013762:Integrase-like	catalytic domain superfamily
IS_length_2467-IPR013762_828_1374	SRS015264	NODE_6630_length_3896_cov_7.67508	734	760	3165	3200	IPR013762:Integrase-like	catalytic domain superfamily
IS_length_2750-IPR013762_1309_1843	SRS015264	NODE_9080_length_2750_cov_40.482	1	38	2720	2750	IPR013762:Integrase-like	catalytic domain superfamily
IS_length_2585-PTHR35004_185_1328-IPR036397_554_1076-IPR012337_638_1040	SRS015264	NODE_9408_length_2635_cov_46.4221	26	52	2585	2610	IPR012337:Ribonuclease H-like superfamily;IPR036397:Ribonuclease H superfamily;PTHR35004:TRANSPOSASE RV3428C-RELATED
IS_length_2576-IPR008878_435_717-IPR008878_411_753-IPR024463_999_1230-IPR004291_1434_2277	SRS015264	NODE_9609_length_2576_cov_13.958	1	30	2549	2576	IPR004291:Transposase IS66	central domain;IPR008878:Transposase IS66	Orf2;IPR024463:Transposase TnpC	homeodomain
IS_length_2371-IPR008878_284_554-IPR024463_829_1090-IPR004291_1273_2116	SRS015264	NODE_10338_length_2371_cov_297.181	1	38	2346	2371	IPR004291:Transposase IS66	central domain;IPR008878:Transposase IS66	Orf2;IPR024463:Transposase TnpC	homeodomain
IS_length_1411-IPR025668_838_940	SRS015272	NODE_2179_length_7116_cov_25.4101	5477	5525	6838	6887	IPR025668:Transposase DDE domain
IS_length_2496-PTHR46889_1733_2081-IPR012337_1964_2075-PTHR46889_2135_2345-IPR036397_2120_2423-IPR012337_2138_2360	SRS015272	NODE_3336_length_4978_cov_17.5131	1250	1278	3713	3745	IPR012337:Ribonuclease H-like superfamily;IPR036397:Ribonuclease H superfamily;PTHR46889:TRANSPOSASE INSF FOR INSERTION SEQUENCE IS3B-RELATED
IS_length_1034-IPR013762_415_967	SRS015272	NODE_5531_length_3300_cov_8.77442	1795	1821	2802	2828	IPR013762:Integrase-like	catalytic domain superfamily
IS_length_1360-IPR013762_485_824	SRS015272	NODE_6497_length_2871_cov_6.47088	122	147	1456	1481	IPR013762:Integrase-like	catalytic domain superfamily
IS_length_1258-IPR013762_434_773	SRS015272	NODE_6497_length_2871_cov_6.47088	173	198	1405	1430	IPR013762:Integrase-like	catalytic domain superfamily
IS_length_1192-IPR013762_401_740	SRS015272	NODE_6497_length_2871_cov_6.47088	206	231	1372	1397	IPR013762:Integrase-like	catalytic domain superfamily
IS_length_2666-IPR036397_1327_1834-IPR012337_1396_1789-PTHR35004_919_2269	SRS015272	NODE_7147_length_2666_cov_14.0666	1	39	2628	2666	IPR012337:Ribonuclease H-like superfamily;IPR036397:Ribonuclease H superfamily;PTHR35004:TRANSPOSASE RV3428C-RELATED
IS_length_1121-IPR001207_481_952	SRS015272	NODE_9835_length_2021_cov_2.80875	367	394	1460	1487	IPR001207:Transposase	mutator type
IS_length_900-IPR002686_265_727-IPR002686_274_727-IPR036515_262_739-IPR036515_250_751-PTHR36966_205_736	SRS015278	NODE_1083_length_14300_cov_9.3649	4232	4257	5106	5131	IPR002686:Transposase IS200-like;IPR036515:Transposase IS200-like superfamily;PTHR36966:REP-ASSOCIATED TYROSINE TRANSPOSASE
IS_length_1542-IPR032877_438_576	SRS015278	NODE_2689_length_7275_cov_42.7983	5329	5370	6833	6870	IPR032877:Transposase IS204/IS1001/IS1096/IS1165	helix-turn-helix domain
IS_length_1065-IPR002559_456_963	SRS015278	NODE_3906_length_5464_cov_24.5271	474	499	1512	1538	IPR002559:Transposase	IS4-like
IS_length_808-IPR005063_159_519	SRS015278	NODE_4343_length_4989_cov_25.5995	1366	1393	2139	2173	IPR005063:Transposase	IS1
IS_length_807-IPR005063_159_519	SRS015278	NODE_4343_length_4989_cov_25.5995	1366	1393	2147	2172	IPR005063:Transposase	IS1
IS_length_2057-IPR001598_806_854-IPR036397_515_980-IPR025246_11_137-IPR012337_539_980-PTHR10948_8_965	SRS015278	NODE_4490_length_4863_cov_4.99064	2510	2536	4540	4566	IPR001598:Transposase	IS30	conserved site;IPR012337:Ribonuclease H-like superfamily;IPR025246:Transposase IS30-like HTH domain;IPR036397:Ribonuclease H superfamily;PTHR10948:TRANSPOSASE
IS_length_950-PTHR46637_130_460-PTHR46637_130_460-IPR025161_148_361-IPR025161_148_361-IPR002559_504_876-IPR002559_504_876-PTHR30007:SF2_477_888-PTHR30007:SF2_477_888	SRS015278	NODE_5682_length_4007_cov_9.05238	2848	2876	3768	3797	IPR002559:Transposase	IS4-like;IPR025161:Putative transposase IS4/IS5 family;PTHR30007:SF2:TRANSPOSASE IS4 FAMILY PROTEIN;PTHR46637:TIS1421-TRANSPOSASE PROTEIN A
IS_length_957-PTHR46637_133_463-IPR025161_151_364-IPR002559_507_879-PTHR30007:SF2_480_891	SRS015278	NODE_5682_length_4007_cov_9.05238	2844	2876	3768	3800	IPR002559:Transposase	IS4-like;IPR025161:Putative transposase IS4/IS5 family;PTHR30007:SF2:TRANSPOSASE IS4 FAMILY PROTEIN;PTHR46637:TIS1421-TRANSPOSASE PROTEIN A
IS_length_2670-PTHR35004_199_1327-IPR036397_595_1117-IPR012337_661_1075	SRS015278	NODE_7732_length_3132_cov_10.8365	55	86	2693	2724	IPR012337:Ribonuclease H-like superfamily;IPR036397:Ribonuclease H superfamily;PTHR35004:TRANSPOSASE RV3428C-RELATED
IS_length_2143-IPR025668_12_252-PTHR30007:SF0_3_261-IPR025668_1888_2128-PTHR30007:SF0_1879_2137	SRS015278	NODE_10741_length_2365_cov_13.2377	135	178	2230	2277	IPR025668:Transposase DDE domain;PTHR30007:SF0:TRANSPOSASE
IS_length_1453-IPR036397_66_510-IPR012337_72_483	SRS015278	NODE_12497_length_2055_cov_15.585	591	634	2013	2043	IPR012337:Ribonuclease H-like superfamily;IPR036397:Ribonuclease H superfamily
IS_length_950-PTHR46637_130_460-PTHR46637_130_460-IPR025161_148_361-IPR025161_148_361-IPR002559_504_876-IPR002559_504_876-PTHR30007:SF2_477_888-PTHR30007:SF2_477_888	SRS015278	NODE_27432_length_950_cov_21.838	1	30	922	950	IPR002559:Transposase	IS4-like;IPR025161:Putative transposase IS4/IS5 family;PTHR30007:SF2:TRANSPOSASE IS4 FAMILY PROTEIN;PTHR46637:TIS1421-TRANSPOSASE PROTEIN A
IS_length_925-IPR002686_103_418-IPR002686_91_427-IPR036515_70_445-IPR036515_70_556-PTHR36966_76_484	SRS015378	NODE_90_length_26227_cov_9.77812	142	170	1039	1066	IPR002686:Transposase IS200-like;IPR036515:Transposase IS200-like superfamily;PTHR36966:REP-ASSOCIATED TYROSINE TRANSPOSASE
IS_length_1191-IPR036397_510_717-PTHR46889_387_717-IPR012337_510_714	SRS015378	NODE_8766_length_1191_cov_11.8143	1	27	1164	1191	IPR012337:Ribonuclease H-like superfamily;IPR036397:Ribonuclease H superfamily;PTHR46889:TRANSPOSASE INSF FOR INSERTION SEQUENCE IS3B-RELATED
IS_length_1620-IPR013762_1008_1533	SRS015540	NODE_1427_length_4289_cov_2.42655	1130	1157	2722	2749	IPR013762:Integrase-like	catalytic domain superfamily
IS_length_2720-IPR036397_2_287-PTHR46889_2_284-IPR012337_2_269-IPR036397_2409_2694-PTHR46889_2409_2691-IPR012337_2409_2676	SRS015540	NODE_3013_length_2832_cov_20.0731	57	93	2740	2776	IPR012337:Ribonuclease H-like superfamily;IPR036397:Ribonuclease H superfamily;PTHR46889:TRANSPOSASE INSF FOR INSERTION SEQUENCE IS3B-RELATED
IS_length_2734-PTHR46889_6_291-IPR036397_0_294-IPR012337_6_276-PTHR46889_2422_2707-IPR036397_2416_2710-IPR012337_2422_2692	SRS015540	NODE_3013_length_2832_cov_20.0731	50	75	2758	2783	IPR012337:Ribonuclease H-like superfamily;IPR036397:Ribonuclease H superfamily;PTHR46889:TRANSPOSASE INSF FOR INSERTION SEQUENCE IS3B-RELATED
IS_length_2680-PTHR46889_0_264-IPR036397_0_267-IPR012337_0_249-PTHR46889_2389_2653-IPR036397_2389_2656-IPR012337_2389_2638	SRS015540	NODE_3013_length_2832_cov_20.0731	77	105	2728	2756	IPR012337:Ribonuclease H-like superfamily;IPR036397:Ribonuclease H superfamily;PTHR46889:TRANSPOSASE INSF FOR INSERTION SEQUENCE IS3B-RELATED
IS_length_2584-IPR012337_0_210-PTHR46889_0_216-IPR036397_0_219-IPR012337_2341_2551-PTHR46889_2341_2557-IPR036397_2341_2560	SRS015540	NODE_3013_length_2832_cov_20.0731	125	168	2665	2708	IPR012337:Ribonuclease H-like superfamily;IPR036397:Ribonuclease H superfamily;PTHR46889:TRANSPOSASE INSF FOR INSERTION SEQUENCE IS3B-RELATED
IS_length_2524-PTHR46889_0_186-IPR012337_0_180-IPR036397_0_189-PTHR46889_2311_2497-IPR012337_2311_2491-IPR036397_2311_2500	SRS015540	NODE_3013_length_2832_cov_20.0731	155	180	2653	2678	IPR012337:Ribonuclease H-like superfamily;IPR036397:Ribonuclease H superfamily;PTHR46889:TRANSPOSASE INSF FOR INSERTION SEQUENCE IS3B-RELATED
IS_length_2440-IPR012337_21_141-IPR012337_2290_2410	SRS015540	NODE_3013_length_2832_cov_20.0731	197	225	2608	2636	IPR012337:Ribonuclease H-like superfamily
IS_length_2398-IPR012337_6_120-IPR012337_2254_2368	SRS015540	NODE_3013_length_2832_cov_20.0731	218	244	2589	2615	IPR012337:Ribonuclease H-like superfamily
IS_length_2380-IPR012337_3_111-IPR012337_2242_2350	SRS015540	NODE_3013_length_2832_cov_20.0731	227	255	2578	2606	IPR012337:Ribonuclease H-like superfamily
IS_length_2666-IPR036397_2_260-IPR012337_2_242-PTHR46889_2_257-IPR036397_2382_2640-IPR012337_2382_2622-PTHR46889_2382_2637	SRS015540	NODE_3013_length_2832_cov_20.0731	84	121	2712	2749	IPR012337:Ribonuclease H-like superfamily;IPR036397:Ribonuclease H superfamily;PTHR46889:TRANSPOSASE INSF FOR INSERTION SEQUENCE IS3B-RELATED
IS_length_2416-IPR012337_15_129-IPR012337_2272_2386	SRS015540	NODE_3013_length_2832_cov_20.0731	209	237	2596	2624	IPR012337:Ribonuclease H-like superfamily
IS_length_1360-IPR001207_638_710-IPR001207_545_731	SRS015540	NODE_5073_length_2022_cov_7.84443	68	102	1392	1427	IPR001207:Transposase	mutator type
IS_length_1452-IPR025668_570_711-PTHR30007:SF0_540_720-IPR002559_731_878-IPR025161_1041_1233	SRS015574	NODE_1609_length_10444_cov_12.0176	32	67	1458	1483	IPR002559:Transposase	IS4-like;IPR025161:Putative transposase IS4/IS5 family;IPR025668:Transposase DDE domain;PTHR30007:SF0:TRANSPOSASE
IS_length_2196-IPR012337_476_782-IPR036397_464_791-PTHR46889_467_788-IPR032877_1388_1523-IPR002560_1583_1784-PTHR33498_1229_1781	SRS015574	NODE_2853_length_7453_cov_42.7203	873	898	3043	3068	IPR002560:Transposase IS204/IS1001/IS1096/IS1165	DDE domain;IPR012337:Ribonuclease H-like superfamily;IPR032877:Transposase IS204/IS1001/IS1096/IS1165	helix-turn-helix domain;IPR036397:Ribonuclease H superfamily;PTHR33498:TRANSPOSASE FOR INSERTION SEQUENCE ELEMENT IS1557;PTHR46889:TRANSPOSASE INSF FOR INSERTION SEQUENCE IS3B-RELATED
IS_length_1634-PTHR46889_196_556-IPR012337_196_550-IPR036397_187_559-IPR002560_1300_1501-PTHR33498_946_1498-IPR032877_1105_1240	SRS015574	NODE_2853_length_7453_cov_42.7203	1156	1186	2758	2789	IPR002560:Transposase IS204/IS1001/IS1096/IS1165	DDE domain;IPR012337:Ribonuclease H-like superfamily;IPR032877:Transposase IS204/IS1001/IS1096/IS1165	helix-turn-helix domain;IPR036397:Ribonuclease H superfamily;PTHR33498:TRANSPOSASE FOR INSERTION SEQUENCE ELEMENT IS1557;PTHR46889:TRANSPOSASE INSF FOR INSERTION SEQUENCE IS3B-RELATED
IS_length_1506-IPR032877_442_577-IPR002560_637_838-PTHR33498_283_835-IPR002560_1197_1404	SRS015574	NODE_2853_length_7453_cov_42.7203	1819	1847	3295	3324	IPR002560:Transposase IS204/IS1001/IS1096/IS1165	DDE domain;IPR032877:Transposase IS204/IS1001/IS1096/IS1165	helix-turn-helix domain;PTHR33498:TRANSPOSASE FOR INSERTION SEQUENCE ELEMENT IS1557
IS_length_1937-IPR002559_761_1556-IPR012337_1241_1688	SRS015574	NODE_6286_length_4552_cov_18.9224	2462	2490	4371	4398	IPR002559:Transposase	IS4-like;IPR012337:Ribonuclease H-like superfamily
IS_length_1539-IPR013762_525_1050	SRS015574	NODE_11126_length_3110_cov_3.54894	1183	1215	2694	2721	IPR013762:Integrase-like	catalytic domain superfamily
IS_length_1612-IPR013762_522_1047	SRS015574	NODE_11211_length_3095_cov_5.56053	1279	1319	2846	2890	IPR013762:Integrase-like	catalytic domain superfamily
IS_length_682-IPR036515_66_522-IPR036515_66_606-IPR002686_90_507-IPR002686_99_360-PTHR36966_72_567	SRS015574	NODE_15286_length_2478_cov_32.1622	279	307	920	960	IPR002686:Transposase IS200-like;IPR036515:Transposase IS200-like superfamily;PTHR36966:REP-ASSOCIATED TYROSINE TRANSPOSASE
IS_length_1420-IPR029261_184_310-IPR032877_343_469-PTHR33498_118_1273-IPR002560_526_1246	SRS015574	NODE_23434_length_1793_cov_3.53682	192	223	1580	1611	IPR002560:Transposase IS204/IS1001/IS1096/IS1165	DDE domain;IPR029261:Transposase IS204/IS1001/IS1096/IS1165	zinc-finger;IPR032877:Transposase IS204/IS1001/IS1096/IS1165	helix-turn-helix domain;PTHR33498:TRANSPOSASE FOR INSERTION SEQUENCE ELEMENT IS1557
IS_length_769-IPR013762_81_693	SRS015574	NODE_23482_length_1790_cov_2.43401	273	298	1016	1041	IPR013762:Integrase-like	catalytic domain superfamily
IS_length_932-IPR025668_123_378-IPR025161_488_701-PTHR46637_470_800	SRS015574	NODE_24605_length_1724_cov_26.5189	667	707	1563	1598	IPR025161:Putative transposase IS4/IS5 family;IPR025668:Transposase DDE domain;PTHR46637:TIS1421-TRANSPOSASE PROTEIN A
IS_length_904-IPR025668_110_365-IPR025161_475_688-PTHR46637_457_787	SRS015574	NODE_24605_length_1724_cov_26.5189	680	726	1558	1583	IPR025161:Putative transposase IS4/IS5 family;IPR025668:Transposase DDE domain;PTHR46637:TIS1421-TRANSPOSASE PROTEIN A
IS_length_592-IPR002686_166_550-IPR002686_157_553-IPR036515_154_568-IPR036515_142_577-PTHR36966_121_562	SRS015574	NODE_27860_length_1563_cov_2.20159	199	225	763	790	IPR002686:Transposase IS200-like;IPR036515:Transposase IS200-like superfamily;PTHR36966:REP-ASSOCIATED TYROSINE TRANSPOSASE
IS_length_913-IPR036515_208_706-IPR036515_211_691-IPR002686_241_670-IPR002686_226_679-PTHR36966_160_685	SRS015574	NODE_43237_length_1084_cov_2.49854	34	65	918	946	IPR002686:Transposase IS200-like;IPR036515:Transposase IS200-like superfamily;PTHR36966:REP-ASSOCIATED TYROSINE TRANSPOSASE
IS_length_901-IPR036515_202_700-IPR036515_205_685-IPR002686_235_664-IPR002686_220_673-PTHR36966_154_679	SRS015574	NODE_43237_length_1084_cov_2.49854	40	65	915	940	IPR002686:Transposase IS200-like;IPR036515:Transposase IS200-like superfamily;PTHR36966:REP-ASSOCIATED TYROSINE TRANSPOSASE
IS_length_1067-IPR001207_339_837	SRS015574	NODE_44059_length_1067_cov_13.2619	1	33	1040	1067	IPR001207:Transposase	mutator type
IS_length_772-PTHR33360:SF2_225_579-IPR002686_225_567-IPR002686_234_567-PTHR33360_225_579-IPR036515_234_615-IPR036515_216_570	SRS015574	NODE_56480_length_857_cov_2.47132	33	76	761	804	IPR002686:Transposase IS200-like;IPR036515:Transposase IS200-like superfamily;PTHR33360:SF2:TRANSPOSASE FOR INSERTION SEQUENCE ELEMENT IS200;PTHR33360:TRANSPOSASE FOR INSERTION SEQUENCE ELEMENT IS200
IS_length_1720-IPR002560_1251_1497	SRS015644	NODE_24_length_164416_cov_7.19078	51701	51726	53395	53420	IPR002560:Transposase IS204/IS1001/IS1096/IS1165	DDE domain
IS_length_1341-IPR001207_368_644-IPR001207_461_533	SRS015644	NODE_208_length_42418_cov_58.4663	29474	29500	30781	30814	IPR001207:Transposase	mutator type
IS_length_2239-IPR013762_951_1482	SRS015644	NODE_2996_length_6107_cov_8.88533	759	799	2957	2997	IPR013762:Integrase-like	catalytic domain superfamily
IS_length_1449-IPR029261_156_288-IPR002560_516_1284-PTHR33498_147_1308	SRS015644	NODE_5437_length_3730_cov_23.8177	56	85	1477	1504	IPR002560:Transposase IS204/IS1001/IS1096/IS1165	DDE domain;IPR029261:Transposase IS204/IS1001/IS1096/IS1165	zinc-finger;PTHR33498:TRANSPOSASE FOR INSERTION SEQUENCE ELEMENT IS1557
IS_length_2677-PTHR35004_198_1326-IPR036397_597_1116-IPR012337_660_1074	SRS015644	NODE_6663_length_3105_cov_8.41311	124	154	2770	2800	IPR012337:Ribonuclease H-like superfamily;IPR036397:Ribonuclease H superfamily;PTHR35004:TRANSPOSASE RV3428C-RELATED
IS_length_1349-IPR001207_346_598	SRS015644	NODE_15546_length_1349_cov_158.045	1	25	1320	1349	IPR001207:Transposase	mutator type
IS_length_1245-IPR012337_51_276-IPR036397_45_282-PTHR46889_48_282-PTHR42648_344_551-PTHR42648:SF3_344_551-IPR012337_365_545	SRS015646	NODE_63_length_22502_cov_61.8121	16041	16072	17260	17285	IPR012337:Ribonuclease H-like superfamily;IPR036397:Ribonuclease H superfamily;PTHR42648:SF3:TRANSPOSASE INSK FOR INSERTION SEQUENCE ELEMENT IS150-RELATED;PTHR42648:TRANSPOSASE	PUTATIVE-RELATED;PTHR46889:TRANSPOSASE INSF FOR INSERTION SEQUENCE IS3B-RELATED
IS_length_2835-IPR004641_1161_1989-IPR004641_1143_2016-IPR004641_1143_2013-PTHR10954:SF12_1143_2010-IPR024567_1383_1992-IPR024567_1374_2019-IPR012337_1377_2010-IPR024568_1164_1353-IPR024568_1152_1350-IPR036397_1389_2019-IPR001352_1143_2010	SRS015646	NODE_271_length_9296_cov_89.3642	4662	4708	7459	7496	IPR001352:Ribonuclease HII/HIII;IPR004641:Ribonuclease HIII;IPR012337:Ribonuclease H-like superfamily;IPR024567:Ribonuclease HII/HIII domain;IPR024568:Ribonuclease HIII	N-terminal;IPR036397:Ribonuclease H superfamily;PTHR10954:SF12:RIBONUCLEASE HIII
IS_length_1762-IPR013762_592_1117	SRS015650	NODE_3265_length_3162_cov_3.39073	700	727	2434	2461	IPR013762:Integrase-like	catalytic domain superfamily
IS_length_1512-IPR012337_273_774-IPR036397_282_783-PTHR46889_141_765	SRS015650	NODE_8015_length_1512_cov_74.1256	1	31	1468	1512	IPR012337:Ribonuclease H-like superfamily;IPR036397:Ribonuclease H superfamily;PTHR46889:TRANSPOSASE INSF FOR INSERTION SEQUENCE IS3B-RELATED
IS_length_1350-IPR001207_518_770	SRS015650	NODE_9106_length_1352_cov_13.6839	3	28	1328	1352	IPR001207:Transposase	mutator type
IS_length_646-IPR002686_171_540-IPR002686_156_540-PTHR36966_105_543-IPR036515_147_546-IPR036515_159_543	SRS015899	NODE_58_length_80604_cov_19.6269	50335	50360	50955	50980	IPR002686:Transposase IS200-like;IPR036515:Transposase IS200-like superfamily;PTHR36966:REP-ASSOCIATED TYROSINE TRANSPOSASE
IS_length_545-PTHR33360_55_415-IPR002686_58_403-IPR002686_61_403-IPR036515_55_406-IPR036515_67_448	SRS015899	NODE_412_length_24391_cov_22.1702	5071	5098	5588	5615	IPR002686:Transposase IS200-like;IPR036515:Transposase IS200-like superfamily;PTHR33360:TRANSPOSASE FOR INSERTION SEQUENCE ELEMENT IS200
IS_length_1088-IPR025246_127_247-PTHR10948_127_697	SRS015899	NODE_1427_length_9936_cov_12.6177	5599	5625	6643	6686	IPR025246:Transposase IS30-like HTH domain;PTHR10948:TRANSPOSASE
IS_length_769-IPR013762_73_685	SRS015985	NODE_405_length_18925_cov_5.29539	14244	14269	14987	15012	IPR013762:Integrase-like	catalytic domain superfamily
IS_length_1679-IPR002514_58_307-IPR036397_755_962-PTHR46889_632_962-IPR012337_755_959-IPR002514_1351_1591	SRS015985	NODE_637_length_14344_cov_19.5968	11756	11795	13395	13434	IPR002514:Transposase IS3/IS911family;IPR012337:Ribonuclease H-like superfamily;IPR036397:Ribonuclease H superfamily;PTHR46889:TRANSPOSASE INSF FOR INSERTION SEQUENCE IS3B-RELATED
IS_length_1419-IPR002514_9_177-IPR036397_625_832-PTHR46889_502_832-IPR012337_625_829-IPR002514_1224_1383	SRS015985	NODE_637_length_14344_cov_19.5968	11886	11913	13277	13304	IPR002514:Transposase IS3/IS911family;IPR012337:Ribonuclease H-like superfamily;IPR036397:Ribonuclease H superfamily;PTHR46889:TRANSPOSASE INSF FOR INSERTION SEQUENCE IS3B-RELATED
IS_length_1353-IPR002514_0_144-IPR036397_592_799-PTHR46889_469_799-IPR012337_592_796-IPR002514_1182_1317	SRS015985	NODE_637_length_14344_cov_19.5968	11919	11944	13246	13271	IPR002514:Transposase IS3/IS911family;IPR012337:Ribonuclease H-like superfamily;IPR036397:Ribonuclease H superfamily;PTHR46889:TRANSPOSASE INSF FOR INSERTION SEQUENCE IS3B-RELATED
IS_length_1071-IPR001207_421_919	SRS015985	NODE_4282_length_3020_cov_7.51535	1847	1880	2884	2917	IPR001207:Transposase	mutator type
IS_length_1274-IPR024445_3_171-IPR024445_1085_1253	SRS015985	NODE_10813_length_1340_cov_2.70817	34	74	1267	1307	IPR024445:ISXO2-like transposase domain
IS_length_696-IPR036515_100_544-IPR036515_94_631-IPR002686_118_454-IPR002686_133_394-PTHR36966_100_595	SRS015989	NODE_262_length_44175_cov_13.4968	5334	5360	6004	6029	IPR002686:Transposase IS200-like;IPR036515:Transposase IS200-like superfamily;PTHR36966:REP-ASSOCIATED TYROSINE TRANSPOSASE
IS_length_683-PTHR36966_72_567-IPR002686_99_360-IPR002686_90_507-IPR036515_66_606-IPR036515_66_522	SRS015989	NODE_284_length_41152_cov_23.5619	5807	5839	6456	6489	IPR002686:Transposase IS200-like;IPR036515:Transposase IS200-like superfamily;PTHR36966:REP-ASSOCIATED TYROSINE TRANSPOSASE
IS_length_1684-IPR002514_58_298-IPR036397_885_1092-PTHR46889_762_1092-IPR012337_885_1089-IPR002514_1168_1417	SRS015989	NODE_689_length_17498_cov_51.9857	1101	1140	2740	2784	IPR002514:Transposase IS3/IS911family;IPR012337:Ribonuclease H-like superfamily;IPR036397:Ribonuclease H superfamily;PTHR46889:TRANSPOSASE INSF FOR INSERTION SEQUENCE IS3B-RELATED
IS_length_1353-IPR002514_0_135-IPR036397_722_929-PTHR46889_599_929-IPR012337_722_926-IPR002514_999_1143	SRS015989	NODE_689_length_17498_cov_51.9857	1264	1289	2591	2616	IPR002514:Transposase IS3/IS911family;IPR012337:Ribonuclease H-like superfamily;IPR036397:Ribonuclease H superfamily;PTHR46889:TRANSPOSASE INSF FOR INSERTION SEQUENCE IS3B-RELATED
IS_length_1167-IPR036397_629_836-PTHR46889_506_836-IPR012337_629_833	SRS015989	NODE_689_length_17498_cov_51.9857	1357	1400	2480	2523	IPR012337:Ribonuclease H-like superfamily;IPR036397:Ribonuclease H superfamily;PTHR46889:TRANSPOSASE INSF FOR INSERTION SEQUENCE IS3B-RELATED
IS_length_1541-IPR032877_439_577-IPR002560_938_1250	SRS015989	NODE_3902_length_3292_cov_9.95706	1067	1095	2580	2607	IPR002560:Transposase IS204/IS1001/IS1096/IS1165	DDE domain;IPR032877:Transposase IS204/IS1001/IS1096/IS1165	helix-turn-helix domain
IS_length_1881-IPR013762_1002_1533	SRS016018	NODE_10_length_234225_cov_27.613	5005	5052	6844	6885	IPR013762:Integrase-like	catalytic domain superfamily
IS_length_2242-IPR036397_1517_2021-IPR012337_1523_2015	SRS016018	NODE_20_length_178420_cov_56.7565	136360	136387	138563	138601	IPR012337:Ribonuclease H-like superfamily;IPR036397:Ribonuclease H superfamily
IS_length_2502-IPR013762_1270_1795	SRS016018	NODE_24_length_171713_cov_94.7347	120870	120916	123325	123371	IPR013762:Integrase-like	catalytic domain superfamily
IS_length_2640-IPR036397_568_1150-PTHR35004_184_1528-IPR012337_652_1051	SRS016018	NODE_152_length_84581_cov_68.5115	3874	3910	6477	6513	IPR012337:Ribonuclease H-like superfamily;IPR036397:Ribonuclease H superfamily;PTHR35004:TRANSPOSASE RV3428C-RELATED
IS_length_2933-IPR013762_1400_1940	SRS016018	NODE_195_length_75052_cov_64.3172	66588	66615	69493	69520	IPR013762:Integrase-like	catalytic domain superfamily
IS_length_2714-IPR024463_253_496-IPR039552_1564_1684-IPR004291_700_1543-IPR008878_1880_2174-IPR008878_1856_2189	SRS016018	NODE_323_length_57588_cov_85.8079	54465	54492	57151	57178	IPR004291:Transposase IS66	central domain;IPR008878:Transposase IS66	Orf2;IPR024463:Transposase TnpC	homeodomain;IPR039552:Transposase IS66	C-terminal
IS_length_2524-IPR013762_1272_1815	SRS016018	NODE_366_length_53270_cov_8.89914	17129	17167	19609	19652	IPR013762:Integrase-like	catalytic domain superfamily
IS_length_2750-IPR013762_1500_2046	SRS016018	NODE_708_length_33544_cov_13.2469	9376	9412	12085	12125	IPR013762:Integrase-like	catalytic domain superfamily
IS_length_2786-IPR013762_1518_2064	SRS016018	NODE_708_length_33544_cov_13.2469	9358	9391	12110	12143	IPR013762:Integrase-like	catalytic domain superfamily
IS_length_1159-IPR024445_530_986-IPR024445_530_995	SRS016018	NODE_2106_length_13052_cov_27.3802	11805	11830	12938	12963	IPR024445:ISXO2-like transposase domain
IS_length_2781-IPR013762_1232_1754	SRS016018	NODE_3519_length_7762_cov_66.4296	2477	2525	5226	5257	IPR013762:Integrase-like	catalytic domain superfamily
IS_length_1892-IPR013762_1001_1535	SRS016018	NODE_3807_length_7099_cov_100.728	1	36	1846	1892	IPR013762:Integrase-like	catalytic domain superfamily
IS_length_2665-PTHR35004_802_1540-IPR012337_829_1066	SRS016018	NODE_4203_length_6331_cov_37.1856	56	93	2683	2720	IPR012337:Ribonuclease H-like superfamily;PTHR35004:TRANSPOSASE RV3428C-RELATED
IS_length_1741-IPR013762_655_1270	SRS016018	NODE_4287_length_6179_cov_77.3124	4426	4467	6125	6166	IPR013762:Integrase-like	catalytic domain superfamily
IS_length_1671-IPR013762_620_1235	SRS016018	NODE_4287_length_6179_cov_77.3124	4461	4492	6100	6131	IPR013762:Integrase-like	catalytic domain superfamily
IS_length_2611-IPR024445_1804_2227-IPR024445_1786_2227-IPR024442_1435_1582	SRS016018	NODE_4617_length_5673_cov_19.1048	2694	2721	5277	5304	IPR024442:Transposase	zinc-ribbon;IPR024445:ISXO2-like transposase domain
IS_length_1399-IPR012337_756_1263-IPR036397_768_1260-PTHR46889_456_1254	SRS016018	NODE_4770_length_5420_cov_128.975	1	26	1370	1399	IPR012337:Ribonuclease H-like superfamily;IPR036397:Ribonuclease H superfamily;PTHR46889:TRANSPOSASE INSF FOR INSERTION SEQUENCE IS3B-RELATED
IS_length_2635-PTHR35004_210_1353-IPR036397_579_1101-IPR012337_663_1065	SRS016018	NODE_8092_length_2635_cov_254.755	1	39	2597	2635	IPR012337:Ribonuclease H-like superfamily;IPR036397:Ribonuclease H superfamily;PTHR35004:TRANSPOSASE RV3428C-RELATED
IS_length_2555-IPR036397_1291_1768-PTHR35004_877_2065-IPR012337_1315_1720	SRS016018	NODE_8272_length_2555_cov_484.19	1	45	2530	2555	IPR012337:Ribonuclease H-like superfamily;IPR036397:Ribonuclease H superfamily;PTHR35004:TRANSPOSASE RV3428C-RELATED
IS_length_1883-IPR008490_1532_1727	SRS016018	NODE_10203_length_1893_cov_5.61317	6	42	1852	1888	IPR008490:Transposase InsH	N-terminal
IS_length_1845-IPR008490_276_483-IPR025668_1272_1647-PTHR33408_123_1701	SRS016018	NODE_10453_length_1845_cov_56.9922	1	25	1817	1845	IPR008490:Transposase InsH	N-terminal;IPR025668:Transposase DDE domain;PTHR33408:TRANSPOSASE
IS_length_1518-IPR013762_960_1509	SRS016018	NODE_12023_length_1548_cov_30.8379	16	57	1494	1533	IPR013762:Integrase-like	catalytic domain superfamily
IS_length_1397-IPR012337_362_869-IPR036397_374_866-PTHR46889_62_860	SRS016018	NODE_13108_length_1397_cov_369.765	1	26	1372	1397	IPR012337:Ribonuclease H-like superfamily;IPR036397:Ribonuclease H superfamily;PTHR46889:TRANSPOSASE INSF FOR INSERTION SEQUENCE IS3B-RELATED
IS_length_1473-IPR002514_168_408	SRS016037	NODE_899_length_16709_cov_8.74745	14961	14994	16388	16433	IPR002514:Transposase IS3/IS911family
IS_length_1336-IPR002560_25_226-IPR032877_385_532-IPR002560_580_1021-PTHR33498_334_988	SRS016037	NODE_2594_length_7289_cov_49.8998	2420	2467	3725	3755	IPR002560:Transposase IS204/IS1001/IS1096/IS1165	DDE domain;IPR032877:Transposase IS204/IS1001/IS1096/IS1165	helix-turn-helix domain;PTHR33498:TRANSPOSASE FOR INSERTION SEQUENCE ELEMENT IS1557
IS_length_1355-IPR001207_520_772	SRS016037	NODE_3414_length_5843_cov_265.781	2706	2754	4032	4060	IPR001207:Transposase	mutator type
IS_length_2519-IPR013762_13_301	SRS016037	NODE_7300_length_3029_cov_76.7505	490	525	2969	3008	IPR013762:Integrase-like	catalytic domain superfamily
IS_length_1575-IPR025668_994_1456	SRS016037	NODE_12056_length_1866_cov_17.5682	214	241	1746	1788	IPR025668:Transposase DDE domain
IS_length_1422-IPR010095_821_1061-IPR010095_980_1223-IPR001959_572_917-PTHR30405_74_1232	SRS016043	NODE_817_length_13345_cov_17.5129	6213	6244	7593	7634	IPR001959:Probable transposase	IS891/IS1136/IS1341;IPR010095:Transposase IS605	OrfB	C-terminal;PTHR30405:TRANSPOSASE
IS_length_1476-IPR013762_154_682	SRS016043	NODE_1647_length_8566_cov_5.86147	2327	2353	3774	3802	IPR013762:Integrase-like	catalytic domain superfamily
IS_length_1620-IPR013762_1008_1533	SRS016043	NODE_3540_length_5125_cov_4.5426	1439	1466	3031	3058	IPR013762:Integrase-like	catalytic domain superfamily
IS_length_907-IPR038717_148_538-PTHR46564_229_541-IPR036397_49_571-IPR012337_289_583	SRS016043	NODE_3974_length_4733_cov_12.5842	3118	3147	3996	4024	IPR012337:Ribonuclease H-like superfamily;IPR036397:Ribonuclease H superfamily;IPR038717:Tc1-like transposase	DDE domain;PTHR46564:TRANSPOSASE
IS_length_1072-IPR001207_351_849	SRS016043	NODE_13615_length_1852_cov_2.40122	174	211	1216	1245	IPR001207:Transposase	mutator type
IS_length_1019-IPR002686_169_469-IPR002686_133_469-PTHR33360_118_481-IPR036515_136_514-IPR036515_112_475-PTHR33360:SF2_118_481	SRS016043	NODE_17333_length_1514_cov_4.90336	73	102	1050	1091	IPR002686:Transposase IS200-like;IPR036515:Transposase IS200-like superfamily;PTHR33360:SF2:TRANSPOSASE FOR INSERTION SEQUENCE ELEMENT IS200;PTHR33360:TRANSPOSASE FOR INSERTION SEQUENCE ELEMENT IS200
IS_length_1032-IPR002686_171_471-IPR002686_135_471-PTHR33360_120_483-IPR036515_138_516-IPR036515_114_477-PTHR33360:SF2_120_483	SRS016043	NODE_17333_length_1514_cov_4.90336	71	102	1060	1102	IPR002686:Transposase IS200-like;IPR036515:Transposase IS200-like superfamily;PTHR33360:SF2:TRANSPOSASE FOR INSERTION SEQUENCE ELEMENT IS200;PTHR33360:TRANSPOSASE FOR INSERTION SEQUENCE ELEMENT IS200
IS_length_2118-IPR036397_1342_1768-IPR022892_1342_1765-IPR022892_1348_1762-IPR002156_1345_1759-IPR002156_1339_1762-PTHR10642_1339_1765-PTHR10642:SF23_1339_1765-IPR012337_1345_1762	SRS016092	NODE_251_length_20979_cov_301.186	2584	2631	4657	4701	IPR002156:Ribonuclease H domain;IPR012337:Ribonuclease H-like superfamily;IPR022892:Ribonuclease HI;IPR036397:Ribonuclease H superfamily;PTHR10642:RIBONUCLEASE H1;PTHR10642:SF23:RIBONUCLEASE H1
IS_length_1936-IPR036397_1278_1704-IPR022892_1278_1701-IPR022892_1284_1698-IPR002156_1281_1695-IPR002156_1275_1698-PTHR10642_1275_1701-PTHR10642:SF23_1275_1701-IPR012337_1281_1698	SRS016092	NODE_251_length_20979_cov_301.186	2648	2676	4554	4583	IPR002156:Ribonuclease H domain;IPR012337:Ribonuclease H-like superfamily;IPR022892:Ribonuclease HI;IPR036397:Ribonuclease H superfamily;PTHR10642:RIBONUCLEASE H1;PTHR10642:SF23:RIBONUCLEASE H1
IS_length_2087-IPR036397_1325_1751-IPR022892_1325_1748-IPR022892_1331_1745-IPR002156_1328_1742-IPR002156_1322_1745-PTHR10642_1322_1748-PTHR10642:SF23_1322_1748-IPR012337_1328_1745	SRS016092	NODE_251_length_20979_cov_301.186	2601	2647	4642	4687	IPR002156:Ribonuclease H domain;IPR012337:Ribonuclease H-like superfamily;IPR022892:Ribonuclease HI;IPR036397:Ribonuclease H superfamily;PTHR10642:RIBONUCLEASE H1;PTHR10642:SF23:RIBONUCLEASE H1
IS_length_2282-IPR036397_1554_1980-IPR022892_1554_1977-IPR022892_1560_1974-IPR002156_1557_1971-IPR002156_1551_1974-PTHR10642_1551_1977-PTHR10642:SF23_1551_1977-IPR012337_1557_1974	SRS016092	NODE_251_length_20979_cov_301.186	2372	2410	4611	4653	IPR002156:Ribonuclease H domain;IPR012337:Ribonuclease H-like superfamily;IPR022892:Ribonuclease HI;IPR036397:Ribonuclease H superfamily;PTHR10642:RIBONUCLEASE H1;PTHR10642:SF23:RIBONUCLEASE H1
IS_length_2232-IPR036397_1531_1957-IPR022892_1531_1954-IPR022892_1537_1951-IPR002156_1534_1948-IPR002156_1528_1951-PTHR10642_1528_1954-PTHR10642:SF23_1528_1954-IPR012337_1534_1951	SRS016092	NODE_251_length_20979_cov_301.186	2395	2440	4577	4626	IPR002156:Ribonuclease H domain;IPR012337:Ribonuclease H-like superfamily;IPR022892:Ribonuclease HI;IPR036397:Ribonuclease H superfamily;PTHR10642:RIBONUCLEASE H1;PTHR10642:SF23:RIBONUCLEASE H1
IS_length_1983-IPR036397_1303_1729-IPR022892_1303_1726-IPR022892_1309_1723-IPR002156_1306_1720-IPR002156_1300_1723-PTHR10642_1300_1726-PTHR10642:SF23_1300_1726-IPR012337_1306_1723	SRS016092	NODE_251_length_20979_cov_301.186	2623	2665	4562	4605	IPR002156:Ribonuclease H domain;IPR012337:Ribonuclease H-like superfamily;IPR022892:Ribonuclease HI;IPR036397:Ribonuclease H superfamily;PTHR10642:RIBONUCLEASE H1;PTHR10642:SF23:RIBONUCLEASE H1
IS_length_1997-IPR036397_1304_1730-IPR022892_1304_1727-IPR022892_1310_1724-IPR002156_1307_1721-IPR002156_1301_1724-PTHR10642_1301_1727-PTHR10642:SF23_1301_1727-IPR012337_1307_1724	SRS016092	NODE_251_length_20979_cov_301.186	2622	2661	4572	4618	IPR002156:Ribonuclease H domain;IPR012337:Ribonuclease H-like superfamily;IPR022892:Ribonuclease HI;IPR036397:Ribonuclease H superfamily;PTHR10642:RIBONUCLEASE H1;PTHR10642:SF23:RIBONUCLEASE H1
IS_length_2155-IPR036397_1358_1784-IPR022892_1358_1781-IPR022892_1364_1778-IPR002156_1361_1775-IPR002156_1355_1778-PTHR10642_1355_1781-PTHR10642:SF23_1355_1781-IPR012337_1361_1778	SRS016092	NODE_251_length_20979_cov_301.186	2568	2594	4691	4722	IPR002156:Ribonuclease H domain;IPR012337:Ribonuclease H-like superfamily;IPR022892:Ribonuclease HI;IPR036397:Ribonuclease H superfamily;PTHR10642:RIBONUCLEASE H1;PTHR10642:SF23:RIBONUCLEASE H1
IS_length_2114-IPR036397_1334_1760-IPR022892_1334_1757-IPR022892_1340_1754-IPR002156_1337_1751-IPR002156_1331_1754-PTHR10642_1331_1757-PTHR10642:SF23_1331_1757-IPR012337_1337_1754	SRS016092	NODE_251_length_20979_cov_301.186	2592	2633	4658	4705	IPR002156:Ribonuclease H domain;IPR012337:Ribonuclease H-like superfamily;IPR022892:Ribonuclease HI;IPR036397:Ribonuclease H superfamily;PTHR10642:RIBONUCLEASE H1;PTHR10642:SF23:RIBONUCLEASE H1
IS_length_1947-IPR036397_1277_1703-IPR022892_1277_1700-IPR022892_1283_1697-IPR002156_1280_1694-IPR002156_1274_1697-PTHR10642_1274_1700-PTHR10642:SF23_1274_1700-IPR012337_1280_1697	SRS016092	NODE_251_length_20979_cov_301.186	2649	2679	4552	4595	IPR002156:Ribonuclease H domain;IPR012337:Ribonuclease H-like superfamily;IPR022892:Ribonuclease HI;IPR036397:Ribonuclease H superfamily;PTHR10642:RIBONUCLEASE H1;PTHR10642:SF23:RIBONUCLEASE H1
IS_length_1856-IPR022898_1260_1824-IPR022898_1281_1812-IPR022898_1275_1815-IPR001352_1260_1824-IPR012337_1263_1830-IPR024567_1281_1809-IPR024567_1272_1842-IPR036397_1218_1848	SRS016092	NODE_325_length_18168_cov_109.329	12579	12605	14408	14434	IPR001352:Ribonuclease HII/HIII;IPR012337:Ribonuclease H-like superfamily;IPR022898:Ribonuclease HII;IPR024567:Ribonuclease HII/HIII domain;IPR036397:Ribonuclease H superfamily
IS_length_1084-IPR001207_415_751	SRS016092	NODE_1676_length_6389_cov_3.90811	4274	4299	5332	5357	IPR001207:Transposase	mutator type
IS_length_1386-IPR002559_472_1147-PTHR33258_157_1189-IPR012337_286_1207	SRS016092	NODE_9700_length_1386_cov_979.109	1	28	1359	1386	IPR002559:Transposase	IS4-like;IPR012337:Ribonuclease H-like superfamily;PTHR33258:TRANSPOSASE INSL FOR INSERTION SEQUENCE ELEMENT IS186A-RELATED
IS_length_585-IPR036515_70_427-IPR036515_91_475-PTHR33360_76_436-IPR002686_88_424-IPR002686_82_424	SRS016095	NODE_15_length_266338_cov_57.477	261929	261956	262482	262513	IPR002686:Transposase IS200-like;IPR036515:Transposase IS200-like superfamily;PTHR33360:TRANSPOSASE FOR INSERTION SEQUENCE ELEMENT IS200
IS_length_1579-IPR013762_523_1048	SRS016095	NODE_69_length_157201_cov_100.653	154873	154915	156425	156451	IPR013762:Integrase-like	catalytic domain superfamily
IS_length_1579-IPR013762_523_1048	SRS016095	NODE_69_length_157201_cov_100.653	154873	154909	156415	156451	IPR013762:Integrase-like	catalytic domain superfamily
IS_length_1763-IPR013762_615_1140	SRS016095	NODE_69_length_157201_cov_100.653	154781	154819	156505	156543	IPR013762:Integrase-like	catalytic domain superfamily
IS_length_1629-IPR013762_548_1073	SRS016095	NODE_69_length_157201_cov_100.653	154848	154885	156440	156476	IPR013762:Integrase-like	catalytic domain superfamily
IS_length_1603-IPR013762_535_1060	SRS016095	NODE_69_length_157201_cov_100.653	154861	154903	156425	156463	IPR013762:Integrase-like	catalytic domain superfamily
IS_length_1659-IPR013762_563_1088	SRS016095	NODE_69_length_157201_cov_100.653	154833	154861	156459	156491	IPR013762:Integrase-like	catalytic domain superfamily
IS_length_644-IPR002686_100_493-IPR002686_112_493-PTHR36966_91_499-IPR036515_79_520-IPR036515_85_505	SRS016095	NODE_82_length_140761_cov_54.5662	51596	51629	52208	52239	IPR002686:Transposase IS200-like;IPR036515:Transposase IS200-like superfamily;PTHR36966:REP-ASSOCIATED TYROSINE TRANSPOSASE
IS_length_1464-IPR013762_772_1360	SRS016095	NODE_413_length_58332_cov_13.6495	37763	37789	39200	39226	IPR013762:Integrase-like	catalytic domain superfamily
IS_length_2520-IPR013762_1328_1871	SRS016095	NODE_439_length_56323_cov_7.58021	9922	9970	12397	12441	IPR013762:Integrase-like	catalytic domain superfamily
IS_length_767-IPR013762_198_756	SRS016095	NODE_443_length_55846_cov_9.82822	843	875	1577	1609	IPR013762:Integrase-like	catalytic domain superfamily
IS_length_1407-IPR013762_724_1306	SRS016095	NODE_529_length_50420_cov_16.4136	42477	42505	43855	43883	IPR013762:Integrase-like	catalytic domain superfamily
IS_length_2786-IPR013762_1518_2064	SRS016095	NODE_592_length_45568_cov_39.4087	7381	7409	10138	10166	IPR013762:Integrase-like	catalytic domain superfamily
IS_length_2762-IPR013762_1506_2052	SRS016095	NODE_592_length_45568_cov_39.4087	7393	7435	10107	10154	IPR013762:Integrase-like	catalytic domain superfamily
IS_length_2803-IPR013762_1527_2067	SRS016095	NODE_597_length_45431_cov_6.94178	14399	14427	17174	17201	IPR013762:Integrase-like	catalytic domain superfamily
IS_length_1715-IPR013762_754_1360	SRS016095	NODE_703_length_40463_cov_23.9345	17615	17640	19304	19329	IPR013762:Integrase-like	catalytic domain superfamily
IS_length_2873-IPR024463_195_432-IPR004291_633_1500-IPR039552_1521_1644-IPR008878_2013_2301-IPR008878_2004_2304	SRS016095	NODE_936_length_31741_cov_5.92574	71	97	2917	2943	IPR004291:Transposase IS66	central domain;IPR008878:Transposase IS66	Orf2;IPR024463:Transposase TnpC	homeodomain;IPR039552:Transposase IS66	C-terminal
IS_length_2128-IPR013762_832_1378	SRS016095	NODE_1839_length_16770_cov_11.8478	5695	5726	7794	7822	IPR013762:Integrase-like	catalytic domain superfamily
IS_length_1621-IPR013762_577_1123	SRS016095	NODE_1839_length_16770_cov_11.8478	5950	5990	7545	7570	IPR013762:Integrase-like	catalytic domain superfamily
IS_length_1531-IPR013762_532_1078	SRS016095	NODE_1839_length_16770_cov_11.8478	5995	6025	7495	7525	IPR013762:Integrase-like	catalytic domain superfamily
IS_length_1467-IPR013762_500_1046	SRS016095	NODE_1839_length_16770_cov_11.8478	6027	6062	7458	7493	IPR013762:Integrase-like	catalytic domain superfamily
IS_length_1775-IPR013762_671_1286	SRS016095	NODE_2080_length_14796_cov_6.99301	5566	5597	7307	7340	IPR013762:Integrase-like	catalytic domain superfamily
IS_length_1717-IPR013762_643_1258	SRS016095	NODE_2080_length_14796_cov_6.99301	5594	5626	7277	7310	IPR013762:Integrase-like	catalytic domain superfamily
IS_length_1626-IPR013762_598_1213	SRS016095	NODE_2080_length_14796_cov_6.99301	5639	5668	7237	7264	IPR013762:Integrase-like	catalytic domain superfamily
IS_length_1735-IPR013762_656_1271	SRS016095	NODE_2080_length_14796_cov_6.99301	5581	5621	7281	7315	IPR013762:Integrase-like	catalytic domain superfamily
IS_length_2548-IPR013762_1677_2199	SRS016095	NODE_3411_length_8990_cov_6.81724	3749	3774	6271	6296	IPR013762:Integrase-like	catalytic domain superfamily
IS_length_2165-IPR004291_1854_2013	SRS016095	NODE_6835_length_4525_cov_7.80984	2125	2151	4263	4289	IPR004291:Transposase IS66	central domain
IS_length_1699-IPR013762_1056_1581	SRS016095	NODE_7705_length_4006_cov_15.7504	1507	1544	3168	3205	IPR013762:Integrase-like	catalytic domain superfamily
IS_length_1627-IPR013762_1089_1614	SRS016095	NODE_7705_length_4006_cov_15.7504	1543	1570	3136	3169	IPR013762:Integrase-like	catalytic domain superfamily
IS_length_2716-IPR004291_613_1474-IPR008878_1747_2035-IPR008878_1723_2068	SRS016095	NODE_9262_length_3303_cov_6.57358	418	444	3107	3133	IPR004291:Transposase IS66	central domain;IPR008878:Transposase IS66	Orf2
IS_length_1626-IPR025668_1070_1424-IPR008490_206_431-PTHR33408_47_1472	SRS016095	NODE_10055_length_3051_cov_4.7777	1194	1222	2791	2819	IPR008490:Transposase InsH	N-terminal;IPR025668:Transposase DDE domain;PTHR33408:TRANSPOSASE
IS_length_2665-PTHR35004_211_1540-IPR012337_664_1063-IPR036397_592_1111	SRS016095	NODE_11440_length_2665_cov_73.9291	1	43	2623	2665	IPR012337:Ribonuclease H-like superfamily;IPR036397:Ribonuclease H superfamily;PTHR35004:TRANSPOSASE RV3428C-RELATED
IS_length_2605-PTHR35004_883_2137-IPR012337_1330_1774-IPR036397_1336_1822	SRS016095	NODE_11725_length_2605_cov_14.6714	1	28	2580	2605	IPR012337:Ribonuclease H-like superfamily;IPR036397:Ribonuclease H superfamily;PTHR35004:TRANSPOSASE RV3428C-RELATED
IS_length_2555-IPR036397_1291_1768-PTHR35004_877_2065-IPR012337_1315_1720	SRS016095	NODE_11952_length_2555_cov_236.365	1	50	2531	2555	IPR012337:Ribonuclease H-like superfamily;IPR036397:Ribonuclease H superfamily;PTHR35004:TRANSPOSASE RV3428C-RELATED
IS_length_2555-IPR036397_1291_1768-PTHR35004_877_2065-IPR012337_1315_1720	SRS016095	NODE_11952_length_2555_cov_236.365	1	25	2531	2555	IPR012337:Ribonuclease H-like superfamily;IPR036397:Ribonuclease H superfamily;PTHR35004:TRANSPOSASE RV3428C-RELATED
IS_length_2411-IPR013762_1226_1775	SRS016095	NODE_12682_length_2411_cov_65.2322	1	41	2370	2411	IPR013762:Integrase-like	catalytic domain superfamily
IS_length_1932-IPR025668_1373_1730-IPR008490_353_539	SRS016095	NODE_14327_length_2127_cov_4.56129	104	134	1992	2035	IPR008490:Transposase InsH	N-terminal;IPR025668:Transposase DDE domain
IS_length_1402-IPR013762_695_1292	SRS016095	NODE_19286_length_1583_cov_65.2801	182	208	1542	1583	IPR013762:Integrase-like	catalytic domain superfamily
IS_length_1398-PTHR46889_457_1255-IPR036397_769_1261-IPR012337_757_1264	SRS016095	NODE_21865_length_1398_cov_29.0633	1	26	1373	1398	IPR012337:Ribonuclease H-like superfamily;IPR036397:Ribonuclease H superfamily;PTHR46889:TRANSPOSASE INSF FOR INSERTION SEQUENCE IS3B-RELATED
IS_length_863-IPR001207_54_639-IPR001207_81_642-PTHR33217:SF5_81_642-IPR001207_697_859-IPR001207_685_859	SRS016095	NODE_35276_length_884_cov_194.958	15	47	838	877	IPR001207:Transposase	mutator type;PTHR33217:SF5:MUTATOR FAMILY TRANSPOSASE
IS_length_788-PTHR33217:SF5_83_608-IPR001207_56_608-IPR001207_83_608	SRS016095	NODE_35276_length_884_cov_194.958	49	86	798	836	IPR001207:Transposase	mutator type;PTHR33217:SF5:MUTATOR FAMILY TRANSPOSASE
IS_length_1551-IPR012337_341_827-PTHR46889_65_839-IPR036397_347_830	SRS016196	NODE_2250_length_1966_cov_5.64731	31	56	1544	1581	IPR012337:Ribonuclease H-like superfamily;IPR036397:Ribonuclease H superfamily;PTHR46889:TRANSPOSASE INSF FOR INSERTION SEQUENCE IS3B-RELATED
IS_length_2745-IPR013762_1496_2036	SRS016203	NODE_592_length_23794_cov_18.2172	10939	10970	13656	13683	IPR013762:Integrase-like	catalytic domain superfamily
IS_length_2384-IPR013762_1229_1754	SRS016203	NODE_1135_length_11948_cov_30.6767	9565	9607	11910	11948	IPR013762:Integrase-like	catalytic domain superfamily
IS_length_2782-IPR013762_1295_1817	SRS016203	NODE_2075_length_6165_cov_19.1285	2477	2508	5227	5258	IPR013762:Integrase-like	catalytic domain superfamily
IS_length_2874-IPR013762_1341_1863	SRS016203	NODE_2075_length_6165_cov_19.1285	2431	2475	5260	5304	IPR013762:Integrase-like	catalytic domain superfamily
IS_length_2663-IPR012337_661_1060-IPR036397_589_1105-PTHR35004_514_1537	SRS016203	NODE_3796_length_3587_cov_7.59994	54	97	2673	2716	IPR012337:Ribonuclease H-like superfamily;IPR036397:Ribonuclease H superfamily;PTHR35004:TRANSPOSASE RV3428C-RELATED
IS_length_2466-IPR013762_828_1374	SRS016203	NODE_4014_length_3413_cov_16.2814	948	978	3384	3413	IPR013762:Integrase-like	catalytic domain superfamily
IS_length_1487-IPR013762_567_1209	SRS016203	NODE_4582_length_3028_cov_15.3243	1411	1436	2872	2897	IPR013762:Integrase-like	catalytic domain superfamily
IS_length_2576-IPR024463_251_482-IPR004291_686_1529-IPR008878_1820_2102-IPR008878_1796_2138	SRS016203	NODE_5627_length_2576_cov_32.8893	1	28	2549	2576	IPR004291:Transposase IS66	central domain;IPR008878:Transposase IS66	Orf2;IPR024463:Transposase TnpC	homeodomain
IS_length_2555-IPR036397_1291_1768-PTHR35004_877_2065-IPR012337_1315_1720	SRS016203	NODE_5682_length_2555_cov_129.219	1	25	2521	2555	IPR012337:Ribonuclease H-like superfamily;IPR036397:Ribonuclease H superfamily;PTHR35004:TRANSPOSASE RV3428C-RELATED
IS_length_2511-IPR013762_1304_1838	SRS016203	NODE_5715_length_2538_cov_19.913	16	51	2493	2526	IPR013762:Integrase-like	catalytic domain superfamily
IS_length_1676-IPR013762_551_1076	SRS016203	NODE_5873_length_2488_cov_7.3058	27	55	1674	1702	IPR013762:Integrase-like	catalytic domain superfamily
IS_length_2371-IPR004291_714_1557-IPR024463_270_531-IPR008878_1985_2255	SRS016203	NODE_6233_length_2371_cov_147.141	1	35	2346	2371	IPR004291:Transposase IS66	central domain;IPR008878:Transposase IS66	Orf2;IPR024463:Transposase TnpC	homeodomain
IS_length_2371-IPR004291_714_1557-IPR024463_270_531-IPR008878_1985_2255	SRS016203	NODE_6233_length_2371_cov_147.141	1	26	2346	2371	IPR004291:Transposase IS66	central domain;IPR008878:Transposase IS66	Orf2;IPR024463:Transposase TnpC	homeodomain
IS_length_2213-IPR010095_1567_1753-PTHR30405_1171_1822	SRS016319	NODE_1_length_336500_cov_15.6725	224455	224486	226636	226667	IPR010095:Transposase IS605	OrfB	C-terminal;PTHR30405:TRANSPOSASE
IS_length_1720-IPR002560_130_376	SRS016319	NODE_29_length_103020_cov_11.4273	7929	7954	9623	9648	IPR002560:Transposase IS204/IS1001/IS1096/IS1165	DDE domain
IS_length_1590-IPR025161_134_347-PTHR46637_116_446-IPR002559_550_721-IPR002559_1210_1381	SRS016319	NODE_73_length_72780_cov_12.696	71068	71104	72621	72657	IPR002559:Transposase	IS4-like;IPR025161:Putative transposase IS4/IS5 family;PTHR46637:TIS1421-TRANSPOSASE PROTEIN A
IS_length_1509-IPR002514_164_404-IPR036397_868_1402-PTHR42648_556_1369-IPR012337_883_1354	SRS016319	NODE_4963_length_5119_cov_19.0142	1	47	1477	1509	IPR002514:Transposase IS3/IS911family;IPR012337:Ribonuclease H-like superfamily;IPR036397:Ribonuclease H superfamily;PTHR42648:TRANSPOSASE	PUTATIVE-RELATED
IS_length_1703-IPR002560_550_1423-PTHR33498_133_1429	SRS016319	NODE_5806_length_4548_cov_25.6499	211	237	1887	1913	IPR002560:Transposase IS204/IS1001/IS1096/IS1165	DDE domain;PTHR33498:TRANSPOSASE FOR INSERTION SEQUENCE ELEMENT IS1557
IS_length_1642-IPR002560_517_1390-PTHR33498_100_1396	SRS016319	NODE_5806_length_4548_cov_25.6499	244	270	1846	1885	IPR002560:Transposase IS204/IS1001/IS1096/IS1165	DDE domain;PTHR33498:TRANSPOSASE FOR INSERTION SEQUENCE ELEMENT IS1557
IS_length_1041-IPR013762_403_961	SRS016319	NODE_11238_length_2715_cov_2.63008	838	874	1842	1878	IPR013762:Integrase-like	catalytic domain superfamily
IS_length_1063-IPR038717_670_820-PTHR46564_664_826-IPR036397_664_826	SRS016319	NODE_24830_length_1346_cov_19.7335	64	106	1085	1126	IPR036397:Ribonuclease H superfamily;IPR038717:Tc1-like transposase	DDE domain;PTHR46564:TRANSPOSASE
IS_length_1031-IPR013762_401_962	SRS016319	NODE_32574_length_1031_cov_10.9027	1	33	999	1031	IPR013762:Integrase-like	catalytic domain superfamily
IS_length_2672-PTHR35004_200_1328-IPR036397_596_1118-IPR012337_662_1076	SRS016331	NODE_5993_length_3861_cov_12.9293	1137	1169	3776	3808	IPR012337:Ribonuclease H-like superfamily;IPR036397:Ribonuclease H superfamily;PTHR35004:TRANSPOSASE RV3428C-RELATED
IS_length_1551-PTHR46889_246_888-IPR012337_387_876-IPR036397_393_888-IPR038965_246_888-IPR002514_1103_1322	SRS016331	NODE_19928_length_1702_cov_6.68731	96	127	1598	1646	IPR002514:Transposase IS3/IS911family;IPR012337:Ribonuclease H-like superfamily;IPR036397:Ribonuclease H superfamily;IPR038965:Transposase InsF-like;PTHR46889:TRANSPOSASE INSF FOR INSERTION SEQUENCE IS3B-RELATED
IS_length_1454-PTHR46889_204_846-IPR012337_345_834-IPR036397_351_846-IPR038965_204_846-IPR002514_1061_1280	SRS016331	NODE_19928_length_1702_cov_6.68731	138	164	1565	1591	IPR002514:Transposase IS3/IS911family;IPR012337:Ribonuclease H-like superfamily;IPR036397:Ribonuclease H superfamily;IPR038965:Transposase InsF-like;PTHR46889:TRANSPOSASE INSF FOR INSERTION SEQUENCE IS3B-RELATED
IS_length_942-IPR025668_128_383-IPR025161_493_706-PTHR46637_475_805	SRS016331	NODE_33347_length_1157_cov_7.18693	90	115	1006	1031	IPR025161:Putative transposase IS4/IS5 family;IPR025668:Transposase DDE domain;PTHR46637:TIS1421-TRANSPOSASE PROTEIN A
IS_length_678-PTHR10948_0_171-IPR036397_0_183-IPR012337_0_183-IPR012337_484_664-IPR036397_484_664-PTHR10948_484_652	SRS016331	NODE_47962_length_871_cov_96.0723	158	189	805	835	IPR012337:Ribonuclease H-like superfamily;IPR036397:Ribonuclease H superfamily;PTHR10948:TRANSPOSASE
IS_length_613-IPR036397_0_150-IPR012337_0_150-IPR036397_451_601-IPR012337_451_601	SRS016331	NODE_47962_length_871_cov_96.0723	191	235	769	803	IPR012337:Ribonuclease H-like superfamily;IPR036397:Ribonuclease H superfamily
IS_length_625-IPR036397_0_156-IPR012337_0_156-IPR036397_457_613-IPR012337_457_613	SRS016331	NODE_47962_length_871_cov_96.0723	185	225	769	809	IPR012337:Ribonuclease H-like superfamily;IPR036397:Ribonuclease H superfamily
IS_length_541-IPR012337_6_114-IPR012337_421_529	SRS016331	NODE_47962_length_871_cov_96.0723	227	269	725	767	IPR012337:Ribonuclease H-like superfamily
IS_length_503-IPR012337_5_95-IPR012337_399_489	SRS016331	NODE_47962_length_871_cov_96.0723	246	285	709	748	IPR012337:Ribonuclease H-like superfamily
IS_length_661-PTHR10948_0_162-IPR036397_0_174-IPR012337_0_174-PTHR10948_475_637-IPR036397_475_649-IPR012337_475_649	SRS016331	NODE_47962_length_871_cov_96.0723	167	193	801	827	IPR012337:Ribonuclease H-like superfamily;IPR036397:Ribonuclease H superfamily;PTHR10948:TRANSPOSASE
IS_length_2682-IPR036397_1312_1975-PTHR35004_952_2095-IPR012337_1471_1909	SRS016342	NODE_2_length_143107_cov_45.3821	20433	20458	23089	23114	IPR012337:Ribonuclease H-like superfamily;IPR036397:Ribonuclease H superfamily;PTHR35004:TRANSPOSASE RV3428C-RELATED
IS_length_2620-PTHR35004_162_1512-IPR036397_570_1077-IPR012337_639_1032	SRS016342	NODE_9437_length_2667_cov_10.1428	27	69	2599	2646	IPR012337:Ribonuclease H-like superfamily;IPR036397:Ribonuclease H superfamily;PTHR35004:TRANSPOSASE RV3428C-RELATED
IS_length_1351-IPR001207_519_813	SRS016342	NODE_19312_length_1483_cov_219.959	133	159	1459	1483	IPR001207:Transposase	mutator type
IS_length_1351-IPR001207_519_813	SRS016342	NODE_19312_length_1483_cov_219.959	133	160	1459	1483	IPR001207:Transposase	mutator type
IS_length_731-IPR036515_60_597-IPR036515_60_516-IPR002686_99_363-IPR002686_84_420-PTHR36966_66_561	SRS016360	NODE_250_length_21532_cov_38.5313	4196	4225	4898	4926	IPR002686:Transposase IS200-like;IPR036515:Transposase IS200-like superfamily;PTHR36966:REP-ASSOCIATED TYROSINE TRANSPOSASE
IS_length_2086-IPR013762_382_916	SRS016360	NODE_372_length_17614_cov_4.14152	6213	6238	8268	8298	IPR013762:Integrase-like	catalytic domain superfamily
IS_length_1090-IPR013762_365_920	SRS016360	NODE_7000_length_2955_cov_3.48966	650	680	1709	1739	IPR013762:Integrase-like	catalytic domain superfamily
IS_length_2668-PTHR35004_925_2053-IPR036397_1321_1843-IPR012337_1387_1801	SRS016360	NODE_7860_length_2723_cov_28.1885	56	86	2693	2723	IPR012337:Ribonuclease H-like superfamily;IPR036397:Ribonuclease H superfamily;PTHR35004:TRANSPOSASE RV3428C-RELATED
IS_length_1608-IPR025668_60_192-PTHR30007:SF0_1381_1600-IPR025668_1414_1591	SRS016360	NODE_14181_length_1747_cov_5.92435	76	101	1646	1683	IPR025668:Transposase DDE domain;PTHR30007:SF0:TRANSPOSASE
IS_length_819-IPR005063_324_681	SRS016360	NODE_18240_length_1430_cov_9.40218	409	452	1202	1227	IPR005063:Transposase	IS1
IS_length_952-IPR002686_136_490-IPR002686_124_496-PTHR36966_106_559-IPR036515_100_619-IPR036515_100_514	SRS016360	NODE_22005_length_1229_cov_24.2641	195	223	1107	1146	IPR002686:Transposase IS200-like;IPR036515:Transposase IS200-like superfamily;PTHR36966:REP-ASSOCIATED TYROSINE TRANSPOSASE
IS_length_2524-IPR013762_1272_1815	SRS016541	NODE_423_length_16301_cov_3.69149	6340	6374	8829	8863	IPR013762:Integrase-like	catalytic domain superfamily
IS_length_1511-IPR002514_167_401-IPR012337_886_1357-IPR036397_871_1399-PTHR42648_559_1372	SRS016541	NODE_2293_length_5129_cov_2.70871	2150	2182	3631	3660	IPR002514:Transposase IS3/IS911family;IPR012337:Ribonuclease H-like superfamily;IPR036397:Ribonuclease H superfamily;PTHR42648:TRANSPOSASE	PUTATIVE-RELATED
IS_length_1708-IPR013762_538_1063	SRS016541	NODE_4362_length_3296_cov_3.27152	795	825	2474	2502	IPR013762:Integrase-like	catalytic domain superfamily
IS_length_1944-IPR013762_656_1181	SRS016541	NODE_4362_length_3296_cov_3.27152	677	708	2589	2620	IPR013762:Integrase-like	catalytic domain superfamily
IS_length_2580-IPR004291_618_1485-IPR008878_1774_2071-IPR008878_1750_2083	SRS016541	NODE_5134_length_2932_cov_5.51582	56	82	2606	2635	IPR004291:Transposase IS66	central domain;IPR008878:Transposase IS66	Orf2
IS_length_2669-PTHR35004_198_1326-IPR036397_594_1116-IPR012337_660_1074	SRS016541	NODE_5830_length_2669_cov_18.852	1	31	2638	2669	IPR012337:Ribonuclease H-like superfamily;IPR036397:Ribonuclease H superfamily;PTHR35004:TRANSPOSASE RV3428C-RELATED
IS_length_1837-IPR002560_677_1415-IPR029261_317_443-PTHR33498_281_1790	SRS016541	NODE_6741_length_2387_cov_6.66381	53	78	1864	1889	IPR002560:Transposase IS204/IS1001/IS1096/IS1165	DDE domain;IPR029261:Transposase IS204/IS1001/IS1096/IS1165	zinc-finger;PTHR33498:TRANSPOSASE FOR INSERTION SEQUENCE ELEMENT IS1557
IS_length_1672-PTHR33408_123_1587-IPR025668_1170_1527-IPR008490_279_453	SRS016541	NODE_10519_length_1690_cov_34.3865	1	48	1643	1672	IPR008490:Transposase InsH	N-terminal;IPR025668:Transposase DDE domain;PTHR33408:TRANSPOSASE
IS_length_2966-IPR002559_311_1007-PTHR30298_23_1100	SRS016575	NODE_326_length_32820_cov_12.6687	1980	2010	4915	4945	IPR002559:Transposase	IS4-like;PTHR30298:H REPEAT-ASSOCIATED PREDICTED TRANSPOSASE
IS_length_2782-IPR002559_219_915-PTHR30298_3_1008	SRS016575	NODE_326_length_32820_cov_12.6687	2072	2100	4825	4853	IPR002559:Transposase	IS4-like;PTHR30298:H REPEAT-ASSOCIATED PREDICTED TRANSPOSASE
IS_length_1464-IPR002156_64_472-IPR002156_52_475-IPR012337_64_472-PTHR10642_55_478-PTHR10642:SF23_55_478-IPR022892_70_475-IPR022892_55_493-IPR036397_55_487	SRS016575	NODE_1285_length_13483_cov_15.0891	7671	7712	9098	9134	IPR002156:Ribonuclease H domain;IPR012337:Ribonuclease H-like superfamily;IPR022892:Ribonuclease HI;IPR036397:Ribonuclease H superfamily;PTHR10642:RIBONUCLEASE H1;PTHR10642:SF23:RIBONUCLEASE H1
IS_length_1458-IPR002156_58_466-IPR002156_46_469-IPR012337_58_466-PTHR10642_49_472-PTHR10642:SF23_49_472-IPR022892_64_469-IPR022892_49_487-IPR036397_49_481	SRS016575	NODE_1285_length_13483_cov_15.0891	7677	7707	9098	9134	IPR002156:Ribonuclease H domain;IPR012337:Ribonuclease H-like superfamily;IPR022892:Ribonuclease HI;IPR036397:Ribonuclease H superfamily;PTHR10642:RIBONUCLEASE H1;PTHR10642:SF23:RIBONUCLEASE H1
IS_length_912-IPR002686_286_715-IPR002686_271_724-IPR036515_253_751-IPR036515_256_736-PTHR36966_205_730	SRS016575	NODE_1940_length_10507_cov_5.94604	2222	2249	3094	3133	IPR002686:Transposase IS200-like;IPR036515:Transposase IS200-like superfamily;PTHR36966:REP-ASSOCIATED TYROSINE TRANSPOSASE
IS_length_994-IPR036515_286_784-IPR036515_304_769-IPR002686_304_757-IPR002686_307_757-PTHR36966_274_763	SRS016575	NODE_2161_length_9869_cov_85.1734	8588	8619	9553	9581	IPR002686:Transposase IS200-like;IPR036515:Transposase IS200-like superfamily;PTHR36966:REP-ASSOCIATED TYROSINE TRANSPOSASE
IS_length_2233-PTHR30007:SF0_29_290-IPR025668_41_281-PTHR30007:SF0_1960_2227-IPR025668_1978_2218	SRS016575	NODE_2214_length_9701_cov_26.1735	43	74	2234	2275	IPR025668:Transposase DDE domain;PTHR30007:SF0:TRANSPOSASE
IS_length_2216-IPR036397_963_1482-IPR012337_975_1458	SRS016575	NODE_2628_length_8606_cov_11.004	14	46	2198	2229	IPR012337:Ribonuclease H-like superfamily;IPR036397:Ribonuclease H superfamily
IS_length_1086-PTHR10948_107_551-IPR025246_119_239	SRS016575	NODE_2694_length_8463_cov_6.74084	4331	4356	5391	5416	IPR025246:Transposase IS30-like HTH domain;PTHR10948:TRANSPOSASE
IS_length_1359-IPR012337_476_710-IPR036397_476_713	SRS016575	NODE_2890_length_8082_cov_6.24542	633	664	1945	1991	IPR012337:Ribonuclease H-like superfamily;IPR036397:Ribonuclease H superfamily
IS_length_1279-IPR012337_444_678-IPR036397_444_681	SRS016575	NODE_2890_length_8082_cov_6.24542	665	694	1914	1943	IPR012337:Ribonuclease H-like superfamily;IPR036397:Ribonuclease H superfamily
IS_length_852-PTHR42648_223_820-IPR012337_319_802-IPR036397_322_808-PTHR42648:SF3_223_820	SRS016575	NODE_3164_length_7616_cov_6.50443	1	25	805	852	IPR012337:Ribonuclease H-like superfamily;IPR036397:Ribonuclease H superfamily;PTHR42648:SF3:TRANSPOSASE INSK FOR INSERTION SEQUENCE ELEMENT IS150-RELATED;PTHR42648:TRANSPOSASE	PUTATIVE-RELATED
IS_length_1831-IPR025246_1175_1301	SRS016575	NODE_7079_length_4395_cov_13.4544	346	383	2136	2176	IPR025246:Transposase IS30-like HTH domain
IS_length_2124-IPR013762_408_942	SRS016575	NODE_8154_length_3961_cov_17.0812	1173	1203	3257	3296	IPR013762:Integrase-like	catalytic domain superfamily
IS_length_2102-IPR013762_375_909	SRS016575	NODE_8154_length_3961_cov_17.0812	1206	1243	3265	3307	IPR013762:Integrase-like	catalytic domain superfamily
IS_length_2161-IPR013762_382_916	SRS016575	NODE_8154_length_3961_cov_17.0812	1199	1243	3325	3359	IPR013762:Integrase-like	catalytic domain superfamily
IS_length_2669-PTHR35004_926_2054-IPR036397_1322_1844-IPR012337_1388_1802	SRS016575	NODE_13021_length_2778_cov_5.62394	55	86	2693	2723	IPR012337:Ribonuclease H-like superfamily;IPR036397:Ribonuclease H superfamily;PTHR35004:TRANSPOSASE RV3428C-RELATED
IS_length_2369-IPR036397_1836_2151-IPR012337_1863_2079	SRS016575	NODE_15718_length_2395_cov_5.81838	10	55	2343	2378	IPR012337:Ribonuclease H-like superfamily;IPR036397:Ribonuclease H superfamily
IS_length_2179-IPR036397_1737_2052-IPR012337_1764_1980	SRS016575	NODE_15718_length_2395_cov_5.81838	109	137	2259	2287	IPR012337:Ribonuclease H-like superfamily;IPR036397:Ribonuclease H superfamily
IS_length_2087-IPR036397_1686_2001-IPR012337_1713_1929	SRS016575	NODE_15718_length_2395_cov_5.81838	160	185	2210	2246	IPR012337:Ribonuclease H-like superfamily;IPR036397:Ribonuclease H superfamily
IS_length_2311-IPR036397_1803_2118-IPR012337_1830_2046	SRS016575	NODE_15718_length_2395_cov_5.81838	43	69	2327	2353	IPR012337:Ribonuclease H-like superfamily;IPR036397:Ribonuclease H superfamily
IS_length_1099-IPR001207_388_622	SRS016575	NODE_15774_length_2388_cov_16.195	76	125	1145	1174	IPR001207:Transposase	mutator type
IS_length_1041-IPR001207_354_588	SRS016575	NODE_15774_length_2388_cov_16.195	110	145	1115	1150	IPR001207:Transposase	mutator type
IS_length_1020-IPR001207_343_577	SRS016575	NODE_15774_length_2388_cov_16.195	121	163	1115	1140	IPR001207:Transposase	mutator type
IS_length_1689-PTHR10948_288_420-PTHR10948_588_1452-IPR025246_291_408-IPR012337_987_1446	SRS016575	NODE_23659_length_1721_cov_2.66807	26	57	1685	1714	IPR012337:Ribonuclease H-like superfamily;IPR025246:Transposase IS30-like HTH domain;PTHR10948:TRANSPOSASE
IS_length_1355-IPR001207_350_602	SRS016575	NODE_23962_length_1702_cov_4.12811	38	66	1366	1392	IPR001207:Transposase	mutator type
IS_length_1453-PTHR35004_84_1176-IPR012337_399_894-IPR036397_411_894	SRS016575	NODE_28477_length_1476_cov_16.4208	13	50	1428	1465	IPR012337:Ribonuclease H-like superfamily;IPR036397:Ribonuclease H superfamily;PTHR35004:TRANSPOSASE RV3428C-RELATED
IS_length_1442-PTHR33498_572_1364-IPR002560_587_1382	SRS016575	NODE_29301_length_1442_cov_114.57	1	41	1402	1442	IPR002560:Transposase IS204/IS1001/IS1096/IS1165	DDE domain;PTHR33498:TRANSPOSASE FOR INSERTION SEQUENCE ELEMENT IS1557
IS_length_942-IPR025668_128_383-IPR025161_493_706-PTHR46637_475_805	SRS016575	NODE_48160_length_944_cov_48.1822	3	45	902	944	IPR025161:Putative transposase IS4/IS5 family;IPR025668:Transposase DDE domain;PTHR46637:TIS1421-TRANSPOSASE PROTEIN A
IS_length_2494-IPR013762_1316_1856	SRS016600	NODE_43_length_26795_cov_66.8775	8345	8387	10796	10838	IPR013762:Integrase-like	catalytic domain superfamily
IS_length_2796-IPR013762_1467_2007	SRS016600	NODE_43_length_26795_cov_66.8775	8194	8241	10942	10989	IPR013762:Integrase-like	catalytic domain superfamily
IS_length_1539-IPR002514_236_443-PTHR46889_685_1459-IPR012337_961_1447-IPR036397_961_1453	SRS016600	NODE_1225_length_1607_cov_3.88273	29	62	1542	1567	IPR002514:Transposase IS3/IS911family;IPR012337:Ribonuclease H-like superfamily;IPR036397:Ribonuclease H superfamily;PTHR46889:TRANSPOSASE INSF FOR INSERTION SEQUENCE IS3B-RELATED
IS_length_1121-IPR001207_481_952	SRS016740	NODE_111_length_33559_cov_13.4906	32166	32200	33252	33286	IPR001207:Transposase	mutator type
IS_length_1310-IPR032877_270_417-IPR029261_117_249-IPR002560_465_1164-PTHR33498_105_1167	SRS016740	NODE_282_length_22688_cov_6.55618	13735	13769	15012	15044	IPR002560:Transposase IS204/IS1001/IS1096/IS1165	DDE domain;IPR029261:Transposase IS204/IS1001/IS1096/IS1165	zinc-finger;IPR032877:Transposase IS204/IS1001/IS1096/IS1165	helix-turn-helix domain;PTHR33498:TRANSPOSASE FOR INSERTION SEQUENCE ELEMENT IS1557
IS_length_779-IPR002560_8_494-PTHR33498_8_497	SRS016740	NODE_3273_length_5905_cov_9.85709	3949	3979	4702	4727	IPR002560:Transposase IS204/IS1001/IS1096/IS1165	DDE domain;PTHR33498:TRANSPOSASE FOR INSERTION SEQUENCE ELEMENT IS1557
IS_length_1827-IPR013762_1286_1814	SRS016740	NODE_4420_length_4836_cov_2.14892	2959	2999	4745	4785	IPR013762:Integrase-like	catalytic domain superfamily
IS_length_2666-PTHR35004_923_2051-IPR036397_1322_1841-IPR012337_1385_1799	SRS016740	NODE_8760_length_3011_cov_3.85825	132	163	2767	2797	IPR012337:Ribonuclease H-like superfamily;IPR036397:Ribonuclease H superfamily;PTHR35004:TRANSPOSASE RV3428C-RELATED
IS_length_1349-IPR001207_218_290-IPR018289_101_299	SRS016740	NODE_21517_length_1454_cov_13.8256	27	55	1349	1375	IPR001207:Transposase	mutator type;IPR018289:MULE transposase domain
IS_length_1651-IPR036515_1176_1551-IPR036515_1176_1530-IPR002686_1185_1527-IPR002686_1185_1527-PTHR33360_1179_1539	SRS016742	NODE_193_length_16129_cov_5.29955	2285	2319	3902	3935	IPR002686:Transposase IS200-like;IPR036515:Transposase IS200-like superfamily;PTHR33360:TRANSPOSASE FOR INSERTION SEQUENCE ELEMENT IS200
IS_length_1072-IPR036397_413_953-PTHR46564_131_428-PTHR46564_593_923-IPR012337_686_944-IPR002622_116_458-IPR038717_512_908	SRS016742	NODE_710_length_7336_cov_174.341	2074	2108	3105	3145	IPR002622:Transposase	Synechocystis PCC 6803;IPR012337:Ribonuclease H-like superfamily;IPR036397:Ribonuclease H superfamily;IPR038717:Tc1-like transposase	DDE domain;PTHR46564:TRANSPOSASE
IS_length_831-IPR002686_232_586-IPR002686_220_592-PTHR36966_202_655-IPR036515_196_715-IPR036515_196_610	SRS016746	NODE_409_length_20981_cov_19.9354	1458	1488	2263	2288	IPR002686:Transposase IS200-like;IPR036515:Transposase IS200-like superfamily;PTHR36966:REP-ASSOCIATED TYROSINE TRANSPOSASE
IS_length_779-IPR002686_130_445-IPR002686_118_454-IPR036515_97_472-IPR036515_97_583-PTHR36966_103_511	SRS016746	NODE_10487_length_2744_cov_20.6441	370	398	1118	1148	IPR002686:Transposase IS200-like;IPR036515:Transposase IS200-like superfamily;PTHR36966:REP-ASSOCIATED TYROSINE TRANSPOSASE
IS_length_2668-PTHR35004_925_2053-IPR036397_1321_1843-IPR012337_1387_1801	SRS016746	NODE_10829_length_2668_cov_28.3865	1	34	2638	2668	IPR012337:Ribonuclease H-like superfamily;IPR036397:Ribonuclease H superfamily;PTHR35004:TRANSPOSASE RV3428C-RELATED
IS_length_2113-IPR013762_1519_2068	SRS016746	NODE_14089_length_2147_cov_9.85229	18	55	2093	2130	IPR013762:Integrase-like	catalytic domain superfamily
IS_length_1511-IPR012337_447_924-IPR036397_438_960-PTHR42648_126_939-IPR002514_1132_1366	SRS016746	NODE_16368_length_1898_cov_4.32935	335	363	1814	1845	IPR002514:Transposase IS3/IS911family;IPR012337:Ribonuclease H-like superfamily;IPR036397:Ribonuclease H superfamily;PTHR42648:TRANSPOSASE	PUTATIVE-RELATED
IS_length_1335-IPR001207_618_690-IPR001207_522_714-IPR001207_618_690-IPR001207_522_714	SRS016815	NODE_8_length_173632_cov_100.672	141497	141523	142791	142831	IPR001207:Transposase	mutator type
IS_length_1335-IPR001207_618_690-IPR001207_522_714-IPR001207_618_690-IPR001207_522_714	SRS016815	NODE_8_length_173632_cov_100.672	157378	157407	158673	158712	IPR001207:Transposase	mutator type
IS_length_1442-IPR002560_588_1383-PTHR33498_570_1365	SRS016815	NODE_72_length_66057_cov_11.6037	14346	14372	15761	15787	IPR002560:Transposase IS204/IS1001/IS1096/IS1165	DDE domain;PTHR33498:TRANSPOSASE FOR INSERTION SEQUENCE ELEMENT IS1557
IS_length_1417-IPR002560_578_1373-PTHR33498_560_1355	SRS016815	NODE_72_length_66057_cov_11.6037	14356	14401	15734	15772	IPR002560:Transposase IS204/IS1001/IS1096/IS1165	DDE domain;PTHR33498:TRANSPOSASE FOR INSERTION SEQUENCE ELEMENT IS1557
IS_length_1921-IPR013762_1162_1687	SRS016815	NODE_133_length_52911_cov_22.7723	9473	9498	11368	11393	IPR013762:Integrase-like	catalytic domain superfamily
IS_length_1861-IPR013762_1132_1657	SRS016815	NODE_133_length_52911_cov_22.7723	9503	9528	11338	11363	IPR013762:Integrase-like	catalytic domain superfamily
IS_length_1782-IPR013762_1096_1621	SRS016815	NODE_133_length_52911_cov_22.7723	9539	9576	11290	11320	IPR013762:Integrase-like	catalytic domain superfamily
IS_length_1663-IPR013762_1033_1558	SRS016815	NODE_133_length_52911_cov_22.7723	9602	9627	11239	11264	IPR013762:Integrase-like	catalytic domain superfamily
IS_length_1319-IPR002560_12_240-PTHR33498_327_942-IPR032877_378_525-IPR002560_573_999	SRS016815	NODE_874_length_18642_cov_26.2451	1289	1320	2578	2607	IPR002560:Transposase IS204/IS1001/IS1096/IS1165	DDE domain;IPR032877:Transposase IS204/IS1001/IS1096/IS1165	helix-turn-helix domain;PTHR33498:TRANSPOSASE FOR INSERTION SEQUENCE ELEMENT IS1557
IS_length_2505-PTHR33498_161_779-IPR002560_110_788-IPR029261_1044_1170	SRS016815	NODE_1546_length_12782_cov_62.1139	651	676	3106	3155	IPR002560:Transposase IS204/IS1001/IS1096/IS1165	DDE domain;IPR029261:Transposase IS204/IS1001/IS1096/IS1165	zinc-finger;PTHR33498:TRANSPOSASE FOR INSERTION SEQUENCE ELEMENT IS1557
IS_length_2408-IPR002560_71_749-PTHR33498_122_740-IPR029261_1005_1131	SRS016815	NODE_1546_length_12782_cov_62.1139	690	716	3071	3097	IPR002560:Transposase IS204/IS1001/IS1096/IS1165	DDE domain;IPR029261:Transposase IS204/IS1001/IS1096/IS1165	zinc-finger;PTHR33498:TRANSPOSASE FOR INSERTION SEQUENCE ELEMENT IS1557
IS_length_2266-IPR029261_265_391	SRS016815	NODE_1546_length_12782_cov_62.1139	1430	1474	3648	3695	IPR029261:Transposase IS204/IS1001/IS1096/IS1165	zinc-finger
IS_length_2147-IPR029261_194_320	SRS016815	NODE_1546_length_12782_cov_62.1139	1501	1528	3599	3647	IPR029261:Transposase IS204/IS1001/IS1096/IS1165	zinc-finger
IS_length_2087-IPR029261_176_302	SRS016815	NODE_1546_length_12782_cov_62.1139	1519	1548	3576	3605	IPR029261:Transposase IS204/IS1001/IS1096/IS1165	zinc-finger
IS_length_2033-IPR029261_149_275	SRS016815	NODE_1546_length_12782_cov_62.1139	1546	1590	3534	3578	IPR029261:Transposase IS204/IS1001/IS1096/IS1165	zinc-finger
IS_length_1986-IPR029261_127_253	SRS016815	NODE_1546_length_12782_cov_62.1139	1568	1611	3513	3553	IPR029261:Transposase IS204/IS1001/IS1096/IS1165	zinc-finger
IS_length_1891-IPR029261_75_201	SRS016815	NODE_1546_length_12782_cov_62.1139	1620	1661	3472	3510	IPR029261:Transposase IS204/IS1001/IS1096/IS1165	zinc-finger
IS_length_1812-IPR029261_38_164	SRS016815	NODE_1546_length_12782_cov_62.1139	1657	1691	3427	3468	IPR029261:Transposase IS204/IS1001/IS1096/IS1165	zinc-finger
IS_length_1686-IPR012337_603_1053	SRS016815	NODE_2215_length_9760_cov_19.8197	6733	6763	8381	8418	IPR012337:Ribonuclease H-like superfamily
IS_length_1072-IPR001207_341_839	SRS016815	NODE_3719_length_6800_cov_20.5008	1645	1674	2686	2716	IPR001207:Transposase	mutator type
IS_length_1074-IPR001207_342_840	SRS016815	NODE_3719_length_6800_cov_20.5008	1644	1679	2679	2717	IPR001207:Transposase	mutator type
IS_length_2403-IPR013762_825_1371	SRS016815	NODE_9852_length_3188_cov_7.69263	38	66	2412	2440	IPR013762:Integrase-like	catalytic domain superfamily
IS_length_1317-IPR002560_6_462-PTHR33498_57_462	SRS016815	NODE_10002_length_3149_cov_25.1862	1606	1651	2897	2922	IPR002560:Transposase IS204/IS1001/IS1096/IS1165	DDE domain;PTHR33498:TRANSPOSASE FOR INSERTION SEQUENCE ELEMENT IS1557
IS_length_2667-IPR036397_1323_1842-IPR012337_1386_1800-PTHR35004_924_2052	SRS016815	NODE_12325_length_2667_cov_18.8074	1	31	2637	2667	IPR012337:Ribonuclease H-like superfamily;IPR036397:Ribonuclease H superfamily;PTHR35004:TRANSPOSASE RV3428C-RELATED
IS_length_2530-IPR025668_1762_2227	SRS016815	NODE_13124_length_2530_cov_27.7887	1	31	2500	2530	IPR025668:Transposase DDE domain
IS_length_2362-IPR025668_1679_2144	SRS016815	NODE_13124_length_2530_cov_27.7887	84	125	2404	2445	IPR025668:Transposase DDE domain
IS_length_2302-IPR025668_1648_2113	SRS016815	NODE_13124_length_2530_cov_27.7887	115	152	2379	2416	IPR025668:Transposase DDE domain
IS_length_1457-IPR002560_520_1288-PTHR33498_154_1321-IPR029261_157_283	SRS016815	NODE_20280_length_1761_cov_99.238	197	225	1607	1653	IPR002560:Transposase IS204/IS1001/IS1096/IS1165	DDE domain;IPR029261:Transposase IS204/IS1001/IS1096/IS1165	zinc-finger;PTHR33498:TRANSPOSASE FOR INSERTION SEQUENCE ELEMENT IS1557
IS_length_1344-IPR001207_531_852	SRS016815	NODE_27877_length_1344_cov_27.6649	1	27	1318	1344	IPR001207:Transposase	mutator type
IS_length_1344-IPR001207_531_852	SRS016815	NODE_27877_length_1344_cov_27.6649	1	27	1318	1344	IPR001207:Transposase	mutator type
IS_length_2782-IPR013762_1322_1862	SRS016954	NODE_1_length_391128_cov_135.076	321377	321423	324130	324158	IPR013762:Integrase-like	catalytic domain superfamily
IS_length_1421-PTHR33258_128_689-IPR012337_122_641-IPR002559_140_626	SRS016954	NODE_77_length_101551_cov_28.6311	14743	14782	16124	16163	IPR002559:Transposase	IS4-like;IPR012337:Ribonuclease H-like superfamily;PTHR33258:TRANSPOSASE INSL FOR INSERTION SEQUENCE ELEMENT IS186A-RELATED
IS_length_1845-IPR013762_1001_1535	SRS016954	NODE_368_length_43508_cov_86.1874	23	55	1834	1867	IPR013762:Integrase-like	catalytic domain superfamily
IS_length_1881-IPR013762_1001_1532	SRS016954	NODE_716_length_27460_cov_12.36	4985	5026	6821	6865	IPR013762:Integrase-like	catalytic domain superfamily
IS_length_2741-IPR013762_1491_2037	SRS016954	NODE_975_length_21798_cov_31.4135	11733	11758	14432	14473	IPR013762:Integrase-like	catalytic domain superfamily
IS_length_1682-PTHR10948_608_1433-IPR025246_269_356-IPR012337_974_1430-IPR036397_950_1439	SRS016954	NODE_2979_length_7395_cov_26.8187	283	315	1931	1964	IPR012337:Ribonuclease H-like superfamily;IPR025246:Transposase IS30-like HTH domain;IPR036397:Ribonuclease H superfamily;PTHR10948:TRANSPOSASE
IS_length_1321-PTHR30298_175_553-PTHR30298_682_1261-IPR002559_691_1165	SRS016954	NODE_4704_length_4623_cov_74.2152	1007	1034	2300	2327	IPR002559:Transposase	IS4-like;PTHR30298:H REPEAT-ASSOCIATED PREDICTED TRANSPOSASE
IS_length_2565-IPR008878_492_786-IPR008878_468_807-IPR004291_1467_2331	SRS016954	NODE_8404_length_2568_cov_53.885	4	31	2531	2568	IPR004291:Transposase IS66	central domain;IPR008878:Transposase IS66	Orf2
IS_length_2411-IPR013762_1229_1775	SRS016954	NODE_8942_length_2429_cov_52.682	10	50	2385	2420	IPR013762:Integrase-like	catalytic domain superfamily
IS_length_1423-PTHR33498_165_939-IPR002560_168_960	SRS016954	NODE_15751_length_1423_cov_361.167	1	41	1398	1423	IPR002560:Transposase IS204/IS1001/IS1096/IS1165	DDE domain;PTHR33498:TRANSPOSASE FOR INSERTION SEQUENCE ELEMENT IS1557
IS_length_1422-IPR002560_580_1378-PTHR33498_574_1378	SRS016954	NODE_15769_length_1422_cov_1051.69	1	27	1395	1422	IPR002560:Transposase IS204/IS1001/IS1096/IS1165	DDE domain;PTHR33498:TRANSPOSASE FOR INSERTION SEQUENCE ELEMENT IS1557
IS_length_1411-IPR013762_588_1194	SRS016954	NODE_15913_length_1411_cov_15.3105	1	26	1386	1411	IPR013762:Integrase-like	catalytic domain superfamily
IS_length_630-IPR002686_104_242-IPR036515_101_320-IPR036515_104_260	SRS016954	NODE_24652_length_969_cov_110.804	178	209	777	807	IPR002686:Transposase IS200-like;IPR036515:Transposase IS200-like superfamily
IS_length_2234-IPR036397_895_1384-PTHR42648:SF3_724_1396-PTHR42648_724_1396-IPR012337_895_1381	SRS017076	NODE_1155_length_8000_cov_316.701	5633	5666	7831	7866	IPR012337:Ribonuclease H-like superfamily;IPR036397:Ribonuclease H superfamily;PTHR42648:SF3:TRANSPOSASE INSK FOR INSERTION SEQUENCE ELEMENT IS150-RELATED;PTHR42648:TRANSPOSASE	PUTATIVE-RELATED
IS_length_2236-IPR036397_896_1385-PTHR42648:SF3_725_1397-PTHR42648_725_1397-IPR012337_896_1382	SRS017076	NODE_1155_length_8000_cov_316.701	5632	5672	7831	7867	IPR012337:Ribonuclease H-like superfamily;IPR036397:Ribonuclease H superfamily;PTHR42648:SF3:TRANSPOSASE INSK FOR INSERTION SEQUENCE ELEMENT IS150-RELATED;PTHR42648:TRANSPOSASE	PUTATIVE-RELATED
IS_length_2060-IPR036397_803_1292-PTHR42648:SF3_632_1304-PTHR42648_632_1304-IPR012337_803_1289-IPR013762_1467_1617	SRS017076	NODE_1155_length_8000_cov_316.701	5725	5755	7754	7784	IPR012337:Ribonuclease H-like superfamily;IPR013762:Integrase-like	catalytic domain superfamily;IPR036397:Ribonuclease H superfamily;PTHR42648:SF3:TRANSPOSASE INSK FOR INSERTION SEQUENCE ELEMENT IS150-RELATED;PTHR42648:TRANSPOSASE	PUTATIVE-RELATED
IS_length_1976-IPR036397_761_1250-PTHR42648:SF3_590_1262-PTHR42648_590_1262-IPR012337_761_1247	SRS017076	NODE_1155_length_8000_cov_316.701	5767	5812	7699	7742	IPR012337:Ribonuclease H-like superfamily;IPR036397:Ribonuclease H superfamily;PTHR42648:SF3:TRANSPOSASE INSK FOR INSERTION SEQUENCE ELEMENT IS150-RELATED;PTHR42648:TRANSPOSASE	PUTATIVE-RELATED
IS_length_1935-IPR036397_742_1231-PTHR42648:SF3_571_1243-PTHR42648_571_1243-IPR012337_742_1228	SRS017076	NODE_1155_length_8000_cov_316.701	5786	5828	7681	7720	IPR012337:Ribonuclease H-like superfamily;IPR036397:Ribonuclease H superfamily;PTHR42648:SF3:TRANSPOSASE INSK FOR INSERTION SEQUENCE ELEMENT IS150-RELATED;PTHR42648:TRANSPOSASE	PUTATIVE-RELATED
IS_length_1922-IPR036397_734_1223-PTHR42648:SF3_563_1235-PTHR42648_563_1235-IPR012337_734_1220	SRS017076	NODE_1155_length_8000_cov_316.701	5794	5839	7670	7715	IPR012337:Ribonuclease H-like superfamily;IPR036397:Ribonuclease H superfamily;PTHR42648:SF3:TRANSPOSASE INSK FOR INSERTION SEQUENCE ELEMENT IS150-RELATED;PTHR42648:TRANSPOSASE	PUTATIVE-RELATED
IS_length_1784-IPR036397_665_1154-PTHR42648:SF3_494_1166-PTHR42648_494_1166-IPR012337_665_1151-IPR013762_1329_1479	SRS017076	NODE_1155_length_8000_cov_316.701	5863	5890	7621	7646	IPR012337:Ribonuclease H-like superfamily;IPR013762:Integrase-like	catalytic domain superfamily;IPR036397:Ribonuclease H superfamily;PTHR42648:SF3:TRANSPOSASE INSK FOR INSERTION SEQUENCE ELEMENT IS150-RELATED;PTHR42648:TRANSPOSASE	PUTATIVE-RELATED
IS_length_1068-IPR001207_349_847	SRS017076	NODE_3144_length_3935_cov_12.3129	2868	2896	3906	3935	IPR001207:Transposase	mutator type
IS_length_1604-IPR002514_433_580-IPR012337_1068_1536-IPR036397_1074_1554-PTHR46889_783_1515	SRS017076	NODE_3458_length_3683_cov_4.38616	619	644	2197	2222	IPR002514:Transposase IS3/IS911family;IPR012337:Ribonuclease H-like superfamily;IPR036397:Ribonuclease H superfamily;PTHR46889:TRANSPOSASE INSF FOR INSERTION SEQUENCE IS3B-RELATED
IS_length_2668-IPR036397_1321_1843-IPR012337_1387_1801-PTHR35004_925_2053	SRS017076	NODE_5263_length_2668_cov_12.9407	1	31	2638	2668	IPR012337:Ribonuclease H-like superfamily;IPR036397:Ribonuclease H superfamily;PTHR35004:TRANSPOSASE RV3428C-RELATED
IS_length_1070-IPR001207_350_848	SRS017076	NODE_13497_length_1207_cov_11.3403	55	92	1088	1124	IPR001207:Transposase	mutator type
IS_length_2672-PTHR35004_927_2055-IPR036397_1323_1845-IPR012337_1389_1803	SRS017080	NODE_692_length_4679_cov_4.53049	1909	1941	4548	4580	IPR012337:Ribonuclease H-like superfamily;IPR036397:Ribonuclease H superfamily;PTHR35004:TRANSPOSASE RV3428C-RELATED
IS_length_1861-IPR025668_1274_1649-IPR008490_278_485-PTHR33408_125_1700	SRS017080	NODE_1264_length_2983_cov_3.9334	244	277	2072	2104	IPR008490:Transposase InsH	N-terminal;IPR025668:Transposase DDE domain;PTHR33408:TRANSPOSASE
IS_length_1346-IPR001207_538_724-IPR001207_631_703	SRS017080	NODE_1303_length_2915_cov_3.82343	661	688	1971	2006	IPR001207:Transposase	mutator type
IS_length_1444-PTHR33498_582_1365-IPR002560_588_1383	SRS017080	NODE_1477_length_2688_cov_5.46487	498	530	1899	1941	IPR002560:Transposase IS204/IS1001/IS1096/IS1165	DDE domain;PTHR33498:TRANSPOSASE FOR INSERTION SEQUENCE ELEMENT IS1557
IS_length_1386-PTHR33498_553_1336-IPR002560_559_1354	SRS017080	NODE_1477_length_2688_cov_5.46487	527	555	1884	1912	IPR002560:Transposase IS204/IS1001/IS1096/IS1165	DDE domain;PTHR33498:TRANSPOSASE FOR INSERTION SEQUENCE ELEMENT IS1557
IS_length_640-IPR002560_352_565	SRS017080	NODE_6899_length_1008_cov_1.55299	78	110	691	717	IPR002560:Transposase IS204/IS1001/IS1096/IS1165	DDE domain
IS_length_2839-IPR024567_1065_1710-IPR024567_1074_1683-IPR024568_855_1050-IPR024568_843_1035-IPR004641_834_1707-IPR004641_834_1704-IPR004641_849_1680-IPR012337_1068_1701-IPR036397_1080_1710-IPR001352_834_1701-PTHR10954:SF12_834_1701	SRS017088	NODE_545_length_5094_cov_84.876	2085	2132	4874	4923	IPR001352:Ribonuclease HII/HIII;IPR004641:Ribonuclease HIII;IPR012337:Ribonuclease H-like superfamily;IPR024567:Ribonuclease HII/HIII domain;IPR024568:Ribonuclease HIII	N-terminal;IPR036397:Ribonuclease H superfamily;PTHR10954:SF12:RIBONUCLEASE HIII
IS_length_2789-IPR024567_1044_1689-IPR024567_1053_1662-IPR024568_834_1029-IPR024568_822_1014-IPR004641_813_1686-IPR004641_813_1683-IPR004641_828_1659-IPR012337_1047_1680-IPR036397_1059_1689-IPR001352_813_1680-PTHR10954:SF12_813_1680	SRS017088	NODE_545_length_5094_cov_84.876	2106	2141	4860	4894	IPR001352:Ribonuclease HII/HIII;IPR004641:Ribonuclease HIII;IPR012337:Ribonuclease H-like superfamily;IPR024567:Ribonuclease HII/HIII domain;IPR024568:Ribonuclease HIII	N-terminal;IPR036397:Ribonuclease H superfamily;PTHR10954:SF12:RIBONUCLEASE HIII
IS_length_2766-IPR024567_1037_1682-IPR024567_1046_1655-IPR024568_827_1022-IPR024568_815_1007-IPR004641_806_1679-IPR004641_806_1676-IPR004641_821_1652-IPR012337_1040_1673-IPR036397_1052_1682-IPR001352_806_1673-PTHR10954:SF12_806_1673	SRS017088	NODE_545_length_5094_cov_84.876	2113	2157	4849	4878	IPR001352:Ribonuclease HII/HIII;IPR004641:Ribonuclease HIII;IPR012337:Ribonuclease H-like superfamily;IPR024567:Ribonuclease HII/HIII domain;IPR024568:Ribonuclease HIII	N-terminal;IPR036397:Ribonuclease H superfamily;PTHR10954:SF12:RIBONUCLEASE HIII
IS_length_2697-IPR024567_997_1642-IPR024567_1006_1615-IPR024568_787_982-IPR024568_775_967-IPR004641_766_1639-IPR004641_766_1636-IPR004641_781_1612-IPR012337_1000_1633-IPR036397_1012_1642-IPR001352_766_1633-PTHR10954:SF12_766_1633	SRS017088	NODE_545_length_5094_cov_84.876	2153	2202	4802	4849	IPR001352:Ribonuclease HII/HIII;IPR004641:Ribonuclease HIII;IPR012337:Ribonuclease H-like superfamily;IPR024567:Ribonuclease HII/HIII domain;IPR024568:Ribonuclease HIII	N-terminal;IPR036397:Ribonuclease H superfamily;PTHR10954:SF12:RIBONUCLEASE HIII
IS_length_2674-IPR024567_991_1636-IPR024567_1000_1609-IPR024568_781_976-IPR024568_769_961-IPR004641_760_1633-IPR004641_760_1630-IPR004641_775_1606-IPR012337_994_1627-IPR036397_1006_1636-IPR001352_760_1627-PTHR10954:SF12_760_1627	SRS017088	NODE_545_length_5094_cov_84.876	2159	2205	4798	4832	IPR001352:Ribonuclease HII/HIII;IPR004641:Ribonuclease HIII;IPR012337:Ribonuclease H-like superfamily;IPR024567:Ribonuclease HII/HIII domain;IPR024568:Ribonuclease HIII	N-terminal;IPR036397:Ribonuclease H superfamily;PTHR10954:SF12:RIBONUCLEASE HIII
IS_length_1387-IPR002560_12_177-IPR002560_236_857-PTHR33498_224_854	SRS017120	NODE_1120_length_13597_cov_25.309	4957	4989	6316	6343	IPR002560:Transposase IS204/IS1001/IS1096/IS1165	DDE domain;PTHR33498:TRANSPOSASE FOR INSERTION SEQUENCE ELEMENT IS1557
IS_length_1607-PTHR33408_183_1476-IPR025668_1092_1449-IPR008490_291_513	SRS017120	NODE_1242_length_12891_cov_35.568	4042	4075	5615	5648	IPR008490:Transposase InsH	N-terminal;IPR025668:Transposase DDE domain;PTHR33408:TRANSPOSASE
IS_length_1407-IPR025668_836_938	SRS017120	NODE_2751_length_7728_cov_13.9226	5121	5160	6479	6527	IPR025668:Transposase DDE domain
IS_length_1458-IPR002560_127_415	SRS017120	NODE_2763_length_7702_cov_61.7304	2427	2470	3857	3884	IPR002560:Transposase IS204/IS1001/IS1096/IS1165	DDE domain
IS_length_1350-IPR001207_464_536-IPR001207_371_557	SRS017120	NODE_6401_length_4216_cov_33.006	2812	2859	4134	4161	IPR001207:Transposase	mutator type
IS_length_1354-IPR001207_464_536-IPR001207_371_557	SRS017120	NODE_6401_length_4216_cov_33.006	2812	2840	4137	4165	IPR001207:Transposase	mutator type
IS_length_1348-IPR001207_461_533-IPR001207_368_554	SRS017120	NODE_6401_length_4216_cov_33.006	2815	2840	4137	4162	IPR001207:Transposase	mutator type
IS_length_2230-IPR013762_1023_1548	SRS017120	NODE_8769_length_3303_cov_5.52494	559	590	2760	2788	IPR013762:Integrase-like	catalytic domain superfamily
IS_length_1356-IPR001207_301_940-IPR001207_349_601	SRS017120	NODE_11367_length_2655_cov_71.5035	882	909	2205	2237	IPR001207:Transposase	mutator type
IS_length_1356-IPR001207_301_940-IPR001207_349_601	SRS017120	NODE_11367_length_2655_cov_71.5035	882	909	2203	2237	IPR001207:Transposase	mutator type
IS_length_759-IPR002686_222_567-IPR002686_225_567-PTHR33360:SF2_222_579-IPR036515_231_612-IPR036515_213_570-PTHR33360_222_579	SRS017120	NODE_21601_length_1482_cov_6.94324	349	379	1081	1107	IPR002686:Transposase IS200-like;IPR036515:Transposase IS200-like superfamily;PTHR33360:SF2:TRANSPOSASE FOR INSERTION SEQUENCE ELEMENT IS200;PTHR33360:TRANSPOSASE FOR INSERTION SEQUENCE ELEMENT IS200
IS_length_1159-IPR024445_485_917-IPR024445_482_923	SRS017120	NODE_22016_length_1455_cov_6.05143	117	144	1229	1275	IPR024445:ISXO2-like transposase domain
IS_length_1345-PTHR46889_91_586-IPR036397_133_604-IPR012337_127_577	SRS017139	NODE_127_length_44166_cov_20.606	42449	42487	43752	43793	IPR012337:Ribonuclease H-like superfamily;IPR036397:Ribonuclease H superfamily;PTHR46889:TRANSPOSASE INSF FOR INSERTION SEQUENCE IS3B-RELATED
IS_length_1377-PTHR46889_104_599-IPR036397_146_617-IPR012337_140_590	SRS017139	NODE_127_length_44166_cov_20.606	42436	42481	43784	43812	IPR012337:Ribonuclease H-like superfamily;IPR036397:Ribonuclease H superfamily;PTHR46889:TRANSPOSASE INSF FOR INSERTION SEQUENCE IS3B-RELATED
IS_length_2385-IPR013762_1013_1538	SRS017139	NODE_3004_length_7057_cov_8.36261	610	636	2969	2994	IPR013762:Integrase-like	catalytic domain superfamily
IS_length_1262-IPR036397_706_1177-IPR012337_706_1162	SRS017139	NODE_6000_length_4585_cov_12.3578	2020	2049	3252	3281	IPR012337:Ribonuclease H-like superfamily;IPR036397:Ribonuclease H superfamily
IS_length_1292-IPR002686_486_966-IPR002686_495_966-IPR036515_483_981-IPR036515_471_993-PTHR36966_426_975	SRS017139	NODE_6855_length_4195_cov_14.2894	2414	2439	3680	3705	IPR002686:Transposase IS200-like;IPR036515:Transposase IS200-like superfamily;PTHR36966:REP-ASSOCIATED TYROSINE TRANSPOSASE
IS_length_640-IPR002560_26_239	SRS017139	NODE_9878_length_3274_cov_5.67847	207	232	805	846	IPR002560:Transposase IS204/IS1001/IS1096/IS1165	DDE domain
IS_length_2212-IPR010095_3_81-IPR010095_2107_2185	SRS017139	NODE_16315_length_2270_cov_18.2307	30	55	2216	2241	IPR010095:Transposase IS605	OrfB	C-terminal
IS_length_1162-PTHR10948_126_1068-IPR025246_126_252-IPR012337_639_1080-IPR036397_615_1080	SRS017139	NODE_18006_length_2105_cov_20.1863	1	26	1126	1162	IPR012337:Ribonuclease H-like superfamily;IPR025246:Transposase IS30-like HTH domain;IPR036397:Ribonuclease H superfamily;PTHR10948:TRANSPOSASE
IS_length_1167-PTHR10948_126_1068-IPR025246_126_252-IPR012337_639_1080-IPR036397_615_1080	SRS017139	NODE_18006_length_2105_cov_20.1863	1	26	1129	1167	IPR012337:Ribonuclease H-like superfamily;IPR025246:Transposase IS30-like HTH domain;IPR036397:Ribonuclease H superfamily;PTHR10948:TRANSPOSASE
IS_length_1088-PTHR10948_108_1050-IPR025246_108_234-IPR012337_621_1062-IPR036397_597_1062	SRS017139	NODE_18006_length_2105_cov_20.1863	19	55	1060	1106	IPR012337:Ribonuclease H-like superfamily;IPR025246:Transposase IS30-like HTH domain;IPR036397:Ribonuclease H superfamily;PTHR10948:TRANSPOSASE
IS_length_971-IPR025668_431_833	SRS017139	NODE_18700_length_2045_cov_11.4965	1075	1113	2010	2045	IPR025668:Transposase DDE domain
IS_length_959-IPR025668_274_673	SRS017139	NODE_32297_length_1292_cov_5.7793	284	322	1211	1242	IPR025668:Transposase DDE domain
IS_length_724-IPR024445_189_603-IPR024445_195_603	SRS017139	NODE_55902_length_776_cov_12.9015	2	32	693	725	IPR024445:ISXO2-like transposase domain
IS_length_1336-PTHR33408_76_1225-IPR002559_799_1222-IPR008490_214_418	SRS017209	NODE_5473_length_3266_cov_22.3426	1	40	1297	1336	IPR002559:Transposase	IS4-like;IPR008490:Transposase InsH	N-terminal;PTHR33408:TRANSPOSASE
IS_length_2669-PTHR35004_199_1327-IPR036397_595_1117-IPR012337_661_1075	SRS017209	NODE_7182_length_2669_cov_26.5134	1	32	2639	2669	IPR012337:Ribonuclease H-like superfamily;IPR036397:Ribonuclease H superfamily;PTHR35004:TRANSPOSASE RV3428C-RELATED
IS_length_1901-IPR013762_836_1382	SRS017209	NODE_10473_length_2033_cov_9.98938	78	103	1953	1978	IPR013762:Integrase-like	catalytic domain superfamily
IS_length_1353-IPR001207_167_461	SRS017209	NODE_17266_length_1403_cov_41.9607	1	40	1323	1353	IPR001207:Transposase	mutator type
IS_length_1337-IPR001207_366_645-IPR001207_459_531	SRS017209	NODE_18383_length_1337_cov_135.432	1	36	1311	1337	IPR001207:Transposase	mutator type
IS_length_1121-IPR001207_304_784	SRS017209	NODE_23347_length_1121_cov_617.538	1	37	1085	1121	IPR001207:Transposase	mutator type
IS_length_2667-IPR012337_983_1616-IPR004641_749_1619-IPR004641_767_1595-IPR004641_749_1622-IPR036397_995_1625-IPR024567_980_1625-IPR024567_989_1598-IPR001352_749_1616-IPR024568_770_965-IPR024568_758_950-PTHR10954:SF12_749_1616	SRS017215	NODE_939_length_6275_cov_198.298	2755	2793	5381	5421	IPR001352:Ribonuclease HII/HIII;IPR004641:Ribonuclease HIII;IPR012337:Ribonuclease H-like superfamily;IPR024567:Ribonuclease HII/HIII domain;IPR024568:Ribonuclease HIII	N-terminal;IPR036397:Ribonuclease H superfamily;PTHR10954:SF12:RIBONUCLEASE HIII
IS_length_2656-IPR012337_978_1611-IPR004641_744_1614-IPR004641_762_1590-IPR004641_744_1617-IPR036397_990_1620-IPR024567_975_1620-IPR024567_984_1593-IPR001352_744_1611-IPR024568_765_960-IPR024568_753_945-PTHR10954:SF12_744_1611	SRS017215	NODE_939_length_6275_cov_198.298	2760	2790	5384	5415	IPR001352:Ribonuclease HII/HIII;IPR004641:Ribonuclease HIII;IPR012337:Ribonuclease H-like superfamily;IPR024567:Ribonuclease HII/HIII domain;IPR024568:Ribonuclease HIII	N-terminal;IPR036397:Ribonuclease H superfamily;PTHR10954:SF12:RIBONUCLEASE HIII
IS_length_2681-IPR012337_990_1623-IPR004641_756_1626-IPR004641_774_1602-IPR004641_756_1629-IPR036397_1002_1632-IPR024567_987_1632-IPR024567_996_1605-IPR001352_756_1623-IPR024568_777_972-IPR024568_765_957-PTHR10954:SF12_756_1623	SRS017215	NODE_939_length_6275_cov_198.298	2748	2791	5383	5428	IPR001352:Ribonuclease HII/HIII;IPR004641:Ribonuclease HIII;IPR012337:Ribonuclease H-like superfamily;IPR024567:Ribonuclease HII/HIII domain;IPR024568:Ribonuclease HIII	N-terminal;IPR036397:Ribonuclease H superfamily;PTHR10954:SF12:RIBONUCLEASE HIII
IS_length_620-IPR029261_155_290-PTHR33498_56_395	SRS017215	NODE_3149_length_2785_cov_16.9652	1844	1884	2437	2463	IPR029261:Transposase IS204/IS1001/IS1096/IS1165	zinc-finger;PTHR33498:TRANSPOSASE FOR INSERTION SEQUENCE ELEMENT IS1557
IS_length_1554-PTHR46889_643_1474-IPR036397_979_1465-IPR012337_976_1462	SRS017215	NODE_3707_length_2465_cov_38.8954	396	434	1923	1949	IPR012337:Ribonuclease H-like superfamily;IPR036397:Ribonuclease H superfamily;PTHR46889:TRANSPOSASE INSF FOR INSERTION SEQUENCE IS3B-RELATED
IS_length_1863-IPR008490_238_445-PTHR33408_85_1672-IPR025668_1234_1609	SRS017215	NODE_4903_length_1993_cov_11.4644	49	81	1875	1911	IPR008490:Transposase InsH	N-terminal;IPR025668:Transposase DDE domain;PTHR33408:TRANSPOSASE
IS_length_1125-IPR001207_471_951	SRS017215	NODE_6357_length_1610_cov_21.9145	334	370	1424	1458	IPR001207:Transposase	mutator type
IS_length_1386-IPR002560_8_803-PTHR33498_8_785	SRS017215	NODE_6810_length_1527_cov_5.04959	101	127	1460	1486	IPR002560:Transposase IS204/IS1001/IS1096/IS1165	DDE domain;PTHR33498:TRANSPOSASE FOR INSERTION SEQUENCE ELEMENT IS1557
IS_length_2503-IPR013762_1337_1886	SRS017227	NODE_2_length_213966_cov_5.83887	193240	193277	195705	195742	IPR013762:Integrase-like	catalytic domain superfamily
IS_length_563-IPR036515_40_391-IPR036515_52_436-IPR036515_40_391-IPR036515_52_436-IPR002686_43_388-IPR002686_46_388-IPR002686_43_388-IPR002686_46_388-PTHR33360_40_400-PTHR33360_40_400	SRS017227	NODE_65_length_78390_cov_16.9799	11694	11739	12229	12256	IPR002686:Transposase IS200-like;IPR036515:Transposase IS200-like superfamily;PTHR33360:TRANSPOSASE FOR INSERTION SEQUENCE ELEMENT IS200
IS_length_2857-IPR013762_2_233	SRS017227	NODE_155_length_50709_cov_18.6434	26614	26639	29445	29470	IPR013762:Integrase-like	catalytic domain superfamily
IS_length_732-IPR024445_213_627-IPR024445_219_627	SRS017227	NODE_444_length_30145_cov_24.7763	20377	20422	21080	21108	IPR024445:ISXO2-like transposase domain
IS_length_2683-IPR012337_1472_1910-IPR036397_1313_1976-PTHR35004_953_2096	SRS017227	NODE_516_length_27889_cov_21.2314	2915	2941	5572	5597	IPR012337:Ribonuclease H-like superfamily;IPR036397:Ribonuclease H superfamily;PTHR35004:TRANSPOSASE RV3428C-RELATED
IS_length_732-IPR036515_123_660-IPR036515_123_579-IPR036515_123_660-IPR036515_123_579-IPR002686_162_426-IPR002686_147_483-IPR002686_162_426-IPR002686_147_483-PTHR36966_129_624-PTHR36966_129_624	SRS017227	NODE_688_length_23350_cov_24.0431	13312	13342	14012	14043	IPR002686:Transposase IS200-like;IPR036515:Transposase IS200-like superfamily;PTHR36966:REP-ASSOCIATED TYROSINE TRANSPOSASE
IS_length_1513-IPR002514_169_403-IPR012337_888_1359-PTHR42648_561_1374-IPR036397_873_1401	SRS017227	NODE_759_length_21957_cov_6.44316	125	157	1602	1637	IPR002514:Transposase IS3/IS911family;IPR012337:Ribonuclease H-like superfamily;IPR036397:Ribonuclease H superfamily;PTHR42648:TRANSPOSASE	PUTATIVE-RELATED
IS_length_563-IPR036515_40_391-IPR036515_52_436-IPR036515_40_391-IPR036515_52_436-IPR002686_43_388-IPR002686_46_388-IPR002686_43_388-IPR002686_46_388-PTHR33360_40_400-PTHR33360_40_400	SRS017227	NODE_3754_length_8708_cov_34.4341	1738	1765	2256	2300	IPR002686:Transposase IS200-like;IPR036515:Transposase IS200-like superfamily;PTHR33360:TRANSPOSASE FOR INSERTION SEQUENCE ELEMENT IS200
IS_length_648-IPR002686_118_535-IPR002686_124_388-PTHR36966_103_595-IPR036515_94_634-IPR036515_94_550	SRS017227	NODE_4154_length_8183_cov_18.2263	6557	6584	7175	7204	IPR002686:Transposase IS200-like;IPR036515:Transposase IS200-like superfamily;PTHR36966:REP-ASSOCIATED TYROSINE TRANSPOSASE
IS_length_1439-IPR012337_854_1385-IPR036397_848_1397	SRS017227	NODE_6950_length_5907_cov_4.04921	2079	2110	3486	3517	IPR012337:Ribonuclease H-like superfamily;IPR036397:Ribonuclease H superfamily
IS_length_1430-IPR012337_850_1381-IPR036397_844_1393	SRS017227	NODE_6950_length_5907_cov_4.04921	2083	2110	3486	3512	IPR012337:Ribonuclease H-like superfamily;IPR036397:Ribonuclease H superfamily
IS_length_1494-IPR012337_881_1412-IPR036397_875_1424	SRS017227	NODE_6950_length_5907_cov_4.04921	2052	2082	3514	3545	IPR012337:Ribonuclease H-like superfamily;IPR036397:Ribonuclease H superfamily
IS_length_732-IPR036515_123_660-IPR036515_123_579-IPR036515_123_660-IPR036515_123_579-IPR002686_162_426-IPR002686_147_483-IPR002686_162_426-IPR002686_147_483-PTHR36966_129_624-PTHR36966_129_624	SRS017227	NODE_7808_length_5456_cov_52.7502	1533	1564	2234	2264	IPR002686:Transposase IS200-like;IPR036515:Transposase IS200-like superfamily;PTHR36966:REP-ASSOCIATED TYROSINE TRANSPOSASE
IS_length_647-IPR036515_160_556-IPR036515_148_574-IPR002686_157_541-IPR002686_172_541-PTHR36966_106_550	SRS017227	NODE_8476_length_5176_cov_23.61	430	458	1050	1076	IPR002686:Transposase IS200-like;IPR036515:Transposase IS200-like superfamily;PTHR36966:REP-ASSOCIATED TYROSINE TRANSPOSASE
IS_length_879-IPR036397_286_817-PTHR42648_115_808-IPR012337_304_799	SRS017227	NODE_11152_length_4260_cov_84.3023	501	529	1354	1379	IPR012337:Ribonuclease H-like superfamily;IPR036397:Ribonuclease H superfamily;PTHR42648:TRANSPOSASE	PUTATIVE-RELATED
IS_length_1529-PTHR33258_106_301-IPR012337_103_277-IPR002559_100_262-PTHR33258_614_1220-IPR012337_842_1223-IPR002559_908_1310	SRS017227	NODE_11670_length_4118_cov_15.9429	834	871	2325	2362	IPR002559:Transposase	IS4-like;IPR012337:Ribonuclease H-like superfamily;PTHR33258:TRANSPOSASE INSL FOR INSERTION SEQUENCE ELEMENT IS186A-RELATED
IS_length_1889-IPR013762_819_1362	SRS017227	NODE_13943_length_3628_cov_7.38763	854	880	2716	2742	IPR013762:Integrase-like	catalytic domain superfamily
IS_length_1525-IPR012337_72_555-IPR002559_105_426-IPR038721_926_1397-IPR012337_923_1394	SRS017227	NODE_14352_length_3559_cov_6.83162	567	615	2061	2091	IPR002559:Transposase	IS4-like;IPR012337:Ribonuclease H-like superfamily;IPR038721:Transposase IS701-like	DDE domain
IS_length_970-IPR036515_140_626-IPR036515_140_515-IPR002686_173_464-IPR002686_161_497-PTHR36966_146_554	SRS017227	NODE_17817_length_3013_cov_13.4192	1313	1365	2256	2282	IPR002686:Transposase IS200-like;IPR036515:Transposase IS200-like superfamily;PTHR36966:REP-ASSOCIATED TYROSINE TRANSPOSASE
IS_length_2668-PTHR35004_198_1326-IPR036397_594_1116-IPR012337_660_1074	SRS017227	NODE_18513_length_2924_cov_10.8491	202	232	2839	2869	IPR012337:Ribonuclease H-like superfamily;IPR036397:Ribonuclease H superfamily;PTHR35004:TRANSPOSASE RV3428C-RELATED
IS_length_1805-IPR025246_1505_1631	SRS017227	NODE_18883_length_2882_cov_5.69791	413	438	2192	2217	IPR025246:Transposase IS30-like HTH domain
IS_length_951-IPR025161_148_361-PTHR46637_130_460-IPR002559_504_729-PTHR30007:SF2_477_888	SRS017227	NODE_27490_length_2139_cov_16.3109	1121	1150	2042	2071	IPR002559:Transposase	IS4-like;IPR025161:Putative transposase IS4/IS5 family;PTHR30007:SF2:TRANSPOSASE IS4 FAMILY PROTEIN;PTHR46637:TIS1421-TRANSPOSASE PROTEIN A
IS_length_1850-IPR013762_787_1291	SRS017227	NODE_32557_length_1852_cov_11.3005	2	32	1821	1851	IPR013762:Integrase-like	catalytic domain superfamily
IS_length_936-IPR025161_137_350-PTHR46637_119_449-IPR002559_553_724	SRS017227	NODE_42949_length_1458_cov_15.3507	26	54	933	961	IPR002559:Transposase	IS4-like;IPR025161:Putative transposase IS4/IS5 family;PTHR46637:TIS1421-TRANSPOSASE PROTEIN A
IS_length_1442-PTHR33498_572_1364-IPR002560_587_1382	SRS017227	NODE_43469_length_1442_cov_290.417	1	41	1402	1442	IPR002560:Transposase IS204/IS1001/IS1096/IS1165	DDE domain;PTHR33498:TRANSPOSASE FOR INSERTION SEQUENCE ELEMENT IS1557
IS_length_1120-IPR001207_402_894	SRS017227	NODE_46643_length_1354_cov_4.62741	98	129	1183	1217	IPR001207:Transposase	mutator type
IS_length_1122-IPR001207_470_950	SRS017227	NODE_50595_length_1258_cov_6.51372	41	74	1134	1162	IPR001207:Transposase	mutator type
IS_length_545-IPR036515_55_406-IPR036515_67_451-IPR002686_58_403-IPR002686_61_403-PTHR33360_55_415	SRS017227	NODE_80299_length_814_cov_56.7655	141	169	658	685	IPR002686:Transposase IS200-like;IPR036515:Transposase IS200-like superfamily;PTHR33360:TRANSPOSASE FOR INSERTION SEQUENCE ELEMENT IS200
IS_length_750-IPR027806_477_666	SRS017227	NODE_82765_length_789_cov_66.6158	24	58	731	773	IPR027806:Harbinger transposase-derived nuclease domain
IS_length_549-IPR012337_279_387	SRS017227	NODE_99919_length_659_cov_23.1639	88	123	599	636	IPR012337:Ribonuclease H-like superfamily
IS_length_2786-IPR013762_1518_2064	SRS017247	NODE_2_length_397250_cov_90.8465	135531	135572	138275	138316	IPR013762:Integrase-like	catalytic domain superfamily
IS_length_2764-IPR013762_1507_2053	SRS017247	NODE_2_length_397250_cov_90.8465	135542	135585	138260	138305	IPR013762:Integrase-like	catalytic domain superfamily
IS_length_1496-IPR014735_86_224-IPR014737_1115_1451-PTHR37319_134_1451-IPR012337_86_1448-IPR002559_554_1145	SRS017247	NODE_63_length_104818_cov_71.3836	46212	46249	47670	47707	IPR002559:Transposase	IS4-like;IPR012337:Ribonuclease H-like superfamily;IPR014735:Transposase	Tn5-like	N-terminal;IPR014737:Transposase	Tn5-like	C-terminal;PTHR37319:TRANSPOSASE
IS_length_2643-PTHR35004_197_1331-IPR036397_611_1133-IPR012337_677_1067	SRS017247	NODE_101_length_81334_cov_87.1889	9813	9843	12425	12455	IPR012337:Ribonuclease H-like superfamily;IPR036397:Ribonuclease H superfamily;PTHR35004:TRANSPOSASE RV3428C-RELATED
IS_length_1322-IPR002559_340_1045-PTHR30298_55_1141	SRS017247	NODE_478_length_27475_cov_78.49	703	731	1996	2024	IPR002559:Transposase	IS4-like;PTHR30298:H REPEAT-ASSOCIATED PREDICTED TRANSPOSASE
IS_length_2391-IPR013762_1229_1754	SRS017247	NODE_726_length_17340_cov_178.278	13	55	2356	2403	IPR013762:Integrase-like	catalytic domain superfamily
IS_length_2411-IPR013762_1240_1765	SRS017247	NODE_726_length_17340_cov_178.278	2	34	2379	2412	IPR013762:Integrase-like	catalytic domain superfamily
IS_length_2395-IPR013762_868_1414	SRS017247	NODE_3703_length_2429_cov_159.004	18	51	2380	2412	IPR013762:Integrase-like	catalytic domain superfamily
IS_length_2429-IPR013762_885_1431	SRS017247	NODE_3703_length_2429_cov_159.004	1	45	2385	2429	IPR013762:Integrase-like	catalytic domain superfamily
IS_length_1611-IPR002559_512_1259-PTHR33258_335_1343-IPR012337_353_1307	SRS017247	NODE_5031_length_1889_cov_11.1194	191	218	1774	1801	IPR002559:Transposase	IS4-like;IPR012337:Ribonuclease H-like superfamily;PTHR33258:TRANSPOSASE INSL FOR INSERTION SEQUENCE ELEMENT IS186A-RELATED
IS_length_524-IPR002559_204_462	SRS017247	NODE_5888_length_1664_cov_1388.72	602	627	1086	1125	IPR002559:Transposase	IS4-like
IS_length_629-IPR002686_104_242-IPR036515_101_320-IPR036515_104_260	SRS017247	NODE_11621_length_965_cov_87.4659	245	274	844	873	IPR002686:Transposase IS200-like;IPR036515:Transposase IS200-like superfamily
IS_length_667-IPR002686_120_258-IPR036515_117_336-IPR036515_120_276	SRS017247	NODE_11621_length_965_cov_87.4659	229	256	860	895	IPR002686:Transposase IS200-like;IPR036515:Transposase IS200-like superfamily
IS_length_647-IPR002686_64_370-IPR002686_91_370-IPR036515_67_403-IPR036515_82_385-PTHR36966_85_379	SRS017304	NODE_123_length_45994_cov_25.4129	4285	4310	4906	4931	IPR002686:Transposase IS200-like;IPR036515:Transposase IS200-like superfamily;PTHR36966:REP-ASSOCIATED TYROSINE TRANSPOSASE
IS_length_962-IPR025668_496_805	SRS017304	NODE_507_length_19421_cov_12.4364	1860	1885	2796	2821	IPR025668:Transposase DDE domain
IS_length_1999-IPR013762_635_1043-IPR013762_1616_1994	SRS017304	NODE_667_length_16731_cov_7.16299	12461	12501	14419	14459	IPR013762:Integrase-like	catalytic domain superfamily
IS_length_2478-IPR013762_861_1410	SRS017304	NODE_701_length_16195_cov_11.358	10024	10058	12467	12501	IPR013762:Integrase-like	catalytic domain superfamily
IS_length_563-IPR036515_73_424-IPR036515_85_469-IPR002686_76_421-IPR002686_79_421-PTHR33360_73_433	SRS017304	NODE_1561_length_8590_cov_26.9097	4678	4723	5213	5240	IPR002686:Transposase IS200-like;IPR036515:Transposase IS200-like superfamily;PTHR33360:TRANSPOSASE FOR INSERTION SEQUENCE ELEMENT IS200
IS_length_961-PTHR46637_135_465-IPR025161_153_366-IPR002559_509_881-PTHR30007:SF2_482_893	SRS017304	NODE_7348_length_2371_cov_4.37824	201	236	1127	1161	IPR002559:Transposase	IS4-like;IPR025161:Putative transposase IS4/IS5 family;PTHR30007:SF2:TRANSPOSASE IS4 FAMILY PROTEIN;PTHR46637:TIS1421-TRANSPOSASE PROTEIN A
IS_length_2010-IPR012337_1128_1605-IPR036397_1125_1611-PTHR46889_771_1614	SRS017304	NODE_7944_length_2221_cov_2.99538	172	202	2151	2181	IPR012337:Ribonuclease H-like superfamily;IPR036397:Ribonuclease H superfamily;PTHR46889:TRANSPOSASE INSF FOR INSERTION SEQUENCE IS3B-RELATED
IS_length_1444-IPR002560_588_1383-PTHR33498_573_1365	SRS017304	NODE_9582_length_1903_cov_6.4053	239	266	1655	1682	IPR002560:Transposase IS204/IS1001/IS1096/IS1165	DDE domain;PTHR33498:TRANSPOSASE FOR INSERTION SEQUENCE ELEMENT IS1557
IS_length_1067-IPR001207_419_917	SRS017304	NODE_13643_length_1406_cov_3.42487	259	286	1298	1325	IPR001207:Transposase	mutator type
IS_length_1437-PTHR46889_605_1379-IPR012337_884_1364-IPR036397_890_1388	SRS017439	NODE_57_length_57856_cov_10.1719	45977	46002	47388	47413	IPR012337:Ribonuclease H-like superfamily;IPR036397:Ribonuclease H superfamily;PTHR46889:TRANSPOSASE INSF FOR INSERTION SEQUENCE IS3B-RELATED
IS_length_1144-IPR013762_578_1103	SRS017439	NODE_8475_length_2661_cov_4.24405	1025	1053	2140	2168	IPR013762:Integrase-like	catalytic domain superfamily
IS_length_1332-IPR001207_64_433-IPR001207_154_226	SRS017439	NODE_9438_length_2450_cov_10.785	720	747	2023	2051	IPR001207:Transposase	mutator type
IS_length_2058-IPR013762_1740_1950	SRS017439	NODE_10038_length_2333_cov_11.7155	113	150	2136	2170	IPR013762:Integrase-like	catalytic domain superfamily
IS_length_1874-IPR008490_285_492-PTHR33408_132_1695-IPR025668_1281_1656	SRS017439	NODE_10290_length_2292_cov_8.76576	129	172	1960	2002	IPR008490:Transposase InsH	N-terminal;IPR025668:Transposase DDE domain;PTHR33408:TRANSPOSASE
IS_length_1359-IPR001207_637_709-IPR001207_544_733	SRS017439	NODE_16337_length_1598_cov_18.9255	74	110	1397	1432	IPR001207:Transposase	mutator type
IS_length_908-IPR036397_339_873-PTHR46564_528_849-IPR038717_447_837	SRS017439	NODE_19936_length_1358_cov_5.35994	1	31	869	908	IPR036397:Ribonuclease H superfamily;IPR038717:Tc1-like transposase	DDE domain;PTHR46564:TRANSPOSASE
IS_length_733-IPR024445_219_627-IPR024445_213_627	SRS017439	NODE_36857_length_834_cov_6.09884	39	74	743	771	IPR024445:ISXO2-like transposase domain
IS_length_695-IPR002686_114_450-IPR002686_126_417-IPR036515_93_579-IPR036515_93_468-PTHR36966_99_507	SRS017439	NODE_37927_length_816_cov_2.71748	104	131	770	798	IPR002686:Transposase IS200-like;IPR036515:Transposase IS200-like superfamily;PTHR36966:REP-ASSOCIATED TYROSINE TRANSPOSASE
IS_length_1496-IPR002560_541_1306-IPR029261_184_313-PTHR33498_187_1342-IPR032877_346_484	SRS017511	NODE_7681_length_3582_cov_14.2325	1412	1438	2881	2907	IPR002560:Transposase IS204/IS1001/IS1096/IS1165	DDE domain;IPR029261:Transposase IS204/IS1001/IS1096/IS1165	zinc-finger;IPR032877:Transposase IS204/IS1001/IS1096/IS1165	helix-turn-helix domain;PTHR33498:TRANSPOSASE FOR INSERTION SEQUENCE ELEMENT IS1557
IS_length_731-PTHR36966_103_571-IPR036515_109_523-IPR036515_109_625-IPR002686_142_472-IPR002686_133_505	SRS017511	NODE_11487_length_2678_cov_4.94624	1925	1950	2627	2655	IPR002686:Transposase IS200-like;IPR036515:Transposase IS200-like superfamily;PTHR36966:REP-ASSOCIATED TYROSINE TRANSPOSASE
IS_length_904-IPR002686_201_555-IPR002686_189_561-IPR036515_165_684-IPR036515_165_579-PTHR36966_171_624	SRS017511	NODE_15764_length_2113_cov_2.92468	978	1008	1848	1881	IPR002686:Transposase IS200-like;IPR036515:Transposase IS200-like superfamily;PTHR36966:REP-ASSOCIATED TYROSINE TRANSPOSASE
IS_length_1656-IPR036397_866_1337-PTHR10948_353_1334-IPR012337_881_1322	SRS017511	NODE_19655_length_1792_cov_10.285	17	58	1626	1672	IPR012337:Ribonuclease H-like superfamily;IPR036397:Ribonuclease H superfamily;PTHR10948:TRANSPOSASE
IS_length_1538-IPR036397_807_1278-PTHR10948_294_1275-IPR012337_822_1263	SRS017511	NODE_19655_length_1792_cov_10.285	76	108	1575	1613	IPR012337:Ribonuclease H-like superfamily;IPR036397:Ribonuclease H superfamily;PTHR10948:TRANSPOSASE
IS_length_817-IPR005063_142_496	SRS017511	NODE_24288_length_1523_cov_13.0123	508	536	1295	1324	IPR005063:Transposase	IS1
IS_length_967-IPR001207_404_701	SRS017511	NODE_40605_length_1008_cov_12.2277	35	61	975	1001	IPR001207:Transposase	mutator type
IS_length_899-IPR001207_338_635	SRS017511	NODE_40605_length_1008_cov_12.2277	68	96	940	966	IPR001207:Transposase	mutator type
IS_length_797-IPR001207_235_532	SRS017511	NODE_40605_length_1008_cov_12.2277	123	148	883	919	IPR001207:Transposase	mutator type
IS_length_2508-IPR013762_1270_1813	SRS017521	NODE_1_length_425292_cov_47.4142	336265	336309	338741	338772	IPR013762:Integrase-like	catalytic domain superfamily
IS_length_1972-IPR002559_1438_1816-PTHR33258_1432_1858-IPR012337_1432_1927	SRS017521	NODE_175_length_78433_cov_10.4233	64893	64921	66836	66864	IPR002559:Transposase	IS4-like;IPR012337:Ribonuclease H-like superfamily;PTHR33258:TRANSPOSASE INSL FOR INSERTION SEQUENCE ELEMENT IS186A-RELATED
IS_length_1521-IPR038721_322_949-IPR012337_310_1357	SRS017521	NODE_213_length_69449_cov_46.7009	4543	4571	6017	6063	IPR012337:Ribonuclease H-like superfamily;IPR038721:Transposase IS701-like	DDE domain
IS_length_2783-IPR013762_1028_1553	SRS017521	NODE_368_length_52027_cov_37.4667	46790	46821	49541	49572	IPR013762:Integrase-like	catalytic domain superfamily
IS_length_2373-IPR004291_715_1558-IPR024463_271_532-IPR008878_1986_2256	SRS017521	NODE_434_length_47412_cov_203.719	40118	40144	42464	42490	IPR004291:Transposase IS66	central domain;IPR008878:Transposase IS66	Orf2;IPR024463:Transposase TnpC	homeodomain
IS_length_2807-IPR013762_1542_2091	SRS017521	NODE_1186_length_21949_cov_48.4431	11223	11251	13995	14029	IPR013762:Integrase-like	catalytic domain superfamily
IS_length_2751-IPR013762_1515_2064	SRS017521	NODE_1186_length_21949_cov_48.4431	11250	11283	13975	14000	IPR013762:Integrase-like	catalytic domain superfamily
IS_length_2763-IPR013762_1512_2061	SRS017521	NODE_1186_length_21949_cov_48.4431	11253	11283	13969	14015	IPR013762:Integrase-like	catalytic domain superfamily
IS_length_2601-PTHR35004_193_1336-IPR036397_562_1084-IPR012337_646_1048	SRS017521	NODE_2285_length_12522_cov_47.1903	3976	4009	6543	6576	IPR012337:Ribonuclease H-like superfamily;IPR036397:Ribonuclease H superfamily;PTHR35004:TRANSPOSASE RV3428C-RELATED
IS_length_639-IPR036515_95_314	SRS017521	NODE_2391_length_12059_cov_6.02982	4863	4888	5476	5501	IPR036515:Transposase IS200-like superfamily
IS_length_1037-IPR002686_141_432-IPR002686_90_432-IPR036515_66_447-IPR036515_66_507-PTHR34322_66_501	SRS017521	NODE_2955_length_10013_cov_7.15867	3014	3042	4020	4050	IPR002686:Transposase IS200-like;IPR036515:Transposase IS200-like superfamily;PTHR34322:TRANSPOSASE	Y1_TNP DOMAIN-CONTAINING
IS_length_1321-IPR002559_339_1044-PTHR30298_54_1140	SRS017521	NODE_3290_length_9072_cov_4.27504	3723	3750	5016	5043	IPR002559:Transposase	IS4-like;PTHR30298:H REPEAT-ASSOCIATED PREDICTED TRANSPOSASE
IS_length_2103-PTHR46889_883_1525-IPR012337_1024_1510-IPR036397_1033_1528	SRS017521	NODE_3607_length_8401_cov_59.999	130	168	2186	2232	IPR012337:Ribonuclease H-like superfamily;IPR036397:Ribonuclease H superfamily;PTHR46889:TRANSPOSASE INSF FOR INSERTION SEQUENCE IS3B-RELATED
IS_length_2084-PTHR46889_883_1525-IPR012337_1024_1510-IPR036397_1033_1528	SRS017521	NODE_3607_length_8401_cov_59.999	130	178	2179	2213	IPR012337:Ribonuclease H-like superfamily;IPR036397:Ribonuclease H superfamily;PTHR46889:TRANSPOSASE INSF FOR INSERTION SEQUENCE IS3B-RELATED
IS_length_1933-PTHR46889_809_1451-IPR012337_950_1436-IPR036397_959_1454	SRS017521	NODE_3607_length_8401_cov_59.999	204	249	2105	2136	IPR012337:Ribonuclease H-like superfamily;IPR036397:Ribonuclease H superfamily;PTHR46889:TRANSPOSASE INSF FOR INSERTION SEQUENCE IS3B-RELATED
IS_length_1913-PTHR46889_789_1431-IPR012337_930_1416-IPR036397_939_1434	SRS017521	NODE_3607_length_8401_cov_59.999	224	257	2098	2136	IPR012337:Ribonuclease H-like superfamily;IPR036397:Ribonuclease H superfamily;PTHR46889:TRANSPOSASE INSF FOR INSERTION SEQUENCE IS3B-RELATED
IS_length_2390-IPR013762_1236_1761	SRS017521	NODE_4366_length_7089_cov_189.634	4700	4745	7047	7089	IPR013762:Integrase-like	catalytic domain superfamily
IS_length_1968-IPR013762_853_1396	SRS017521	NODE_5101_length_6131_cov_5.43351	28	56	1967	1995	IPR013762:Integrase-like	catalytic domain superfamily
IS_length_629-IPR002686_294_432-IPR036515_291_510-IPR036515_294_450	SRS017521	NODE_8772_length_3820_cov_47.4608	3015	3044	3614	3643	IPR002686:Transposase IS200-like;IPR036515:Transposase IS200-like superfamily
IS_length_1856-PTHR33498_159_1671-IPR002560_561_828-IPR002560_1218_1635	SRS017521	NODE_13030_length_2717_cov_6.99098	464	490	2292	2319	IPR002560:Transposase IS204/IS1001/IS1096/IS1165	DDE domain;PTHR33498:TRANSPOSASE FOR INSERTION SEQUENCE ELEMENT IS1557
IS_length_1847-PTHR33408_123_1182-IPR008490_276_483-IPR002559_894_1173	SRS017521	NODE_13112_length_2703_cov_16.1896	519	545	2329	2365	IPR002559:Transposase	IS4-like;IPR008490:Transposase InsH	N-terminal;PTHR33408:TRANSPOSASE
IS_length_2555-IPR036397_571_1048-PTHR35004_157_1345-IPR012337_595_1000	SRS017521	NODE_14058_length_2555_cov_1100.62	1	44	2528	2555	IPR012337:Ribonuclease H-like superfamily;IPR036397:Ribonuclease H superfamily;PTHR35004:TRANSPOSASE RV3428C-RELATED
IS_length_2167-IPR004291_709_1543-IPR008878_1789_2065-IPR008878_1762_2080	SRS017521	NODE_17206_length_2167_cov_38.3632	1	26	2142	2167	IPR004291:Transposase IS66	central domain;IPR008878:Transposase IS66	Orf2
IS_length_2044-IPR013762_862_1399	SRS017521	NODE_18495_length_2044_cov_21.1116	1	35	2007	2044	IPR013762:Integrase-like	catalytic domain superfamily
IS_length_1453-IPR013762_623_1205	SRS017521	NODE_21891_length_1786_cov_2.55228	118	146	1542	1570	IPR013762:Integrase-like	catalytic domain superfamily
IS_length_1753-IPR025246_308_431-PTHR10948_311_443-PTHR10948_617_1472-IPR012337_1007_1466-IPR036397_977_1490	SRS017521	NODE_22419_length_1753_cov_23.477	1	32	1722	1753	IPR012337:Ribonuclease H-like superfamily;IPR025246:Transposase IS30-like HTH domain;IPR036397:Ribonuclease H superfamily;PTHR10948:TRANSPOSASE
IS_length_1744-IPR013762_1079_1610	SRS017521	NODE_22561_length_1744_cov_42.9426	1	31	1714	1744	IPR013762:Integrase-like	catalytic domain superfamily
IS_length_1443-IPR002560_580_1375-PTHR33498_550_1348	SRS017521	NODE_28737_length_1443_cov_591.88	1	26	1418	1443	IPR002560:Transposase IS204/IS1001/IS1096/IS1165	DDE domain;PTHR33498:TRANSPOSASE FOR INSERTION SEQUENCE ELEMENT IS1557
IS_length_1354-IPR001207_525_717-IPR001207_618_690	SRS017521	NODE_31263_length_1354_cov_20.1955	1	25	1330	1354	IPR001207:Transposase	mutator type
IS_length_1523-PTHR37319_172_1483-IPR002559_640_1186-IPR014737_1150_1498-IPR012337_127_1483	SRS017808	NODE_1469_length_9981_cov_28.5712	347	394	1843	1869	IPR002559:Transposase	IS4-like;IPR012337:Ribonuclease H-like superfamily;IPR014737:Transposase	Tn5-like	C-terminal;PTHR37319:TRANSPOSASE
IS_length_1590-PTHR37319_205_1516-IPR002559_673_1219-IPR014737_1183_1531-IPR012337_160_1516	SRS017808	NODE_1469_length_9981_cov_28.5712	314	340	1877	1903	IPR002559:Transposase	IS4-like;IPR012337:Ribonuclease H-like superfamily;IPR014737:Transposase	Tn5-like	C-terminal;PTHR37319:TRANSPOSASE
IS_length_1890-PTHR37319_356_1667-IPR002559_824_1370-IPR014737_1334_1682-IPR012337_311_1667	SRS017808	NODE_1469_length_9981_cov_28.5712	163	209	2019	2052	IPR002559:Transposase	IS4-like;IPR012337:Ribonuclease H-like superfamily;IPR014737:Transposase	Tn5-like	C-terminal;PTHR37319:TRANSPOSASE
IS_length_1849-PTHR37319_334_1645-IPR002559_802_1348-IPR014737_1312_1660-IPR012337_289_1645	SRS017808	NODE_1469_length_9981_cov_28.5712	185	213	2005	2033	IPR002559:Transposase	IS4-like;IPR012337:Ribonuclease H-like superfamily;IPR014737:Transposase	Tn5-like	C-terminal;PTHR37319:TRANSPOSASE
IS_length_2051-PTHR37319_316_1627-IPR002559_784_1330-IPR014737_1294_1642-IPR012337_271_1627	SRS017808	NODE_1469_length_9981_cov_28.5712	203	249	2213	2253	IPR002559:Transposase	IS4-like;IPR012337:Ribonuclease H-like superfamily;IPR014737:Transposase	Tn5-like	C-terminal;PTHR37319:TRANSPOSASE
IS_length_1781-PTHR37319_304_1615-IPR002559_772_1318-IPR014737_1282_1630-IPR012337_259_1615	SRS017808	NODE_1469_length_9981_cov_28.5712	215	259	1955	1995	IPR002559:Transposase	IS4-like;IPR012337:Ribonuclease H-like superfamily;IPR014737:Transposase	Tn5-like	C-terminal;PTHR37319:TRANSPOSASE
IS_length_1704-PTHR37319_262_1573-IPR002559_730_1276-IPR014737_1240_1588-IPR012337_217_1573	SRS017808	NODE_1469_length_9981_cov_28.5712	257	299	1918	1960	IPR002559:Transposase	IS4-like;IPR012337:Ribonuclease H-like superfamily;IPR014737:Transposase	Tn5-like	C-terminal;PTHR37319:TRANSPOSASE
IS_length_1658-PTHR37319_236_1547-IPR002559_704_1250-IPR014737_1214_1562-IPR012337_191_1547	SRS017808	NODE_1469_length_9981_cov_28.5712	283	309	1908	1940	IPR002559:Transposase	IS4-like;IPR012337:Ribonuclease H-like superfamily;IPR014737:Transposase	Tn5-like	C-terminal;PTHR37319:TRANSPOSASE
IS_length_1638-PTHR37319_228_1539-IPR002559_696_1242-IPR014737_1206_1554-IPR012337_183_1539	SRS017808	NODE_1469_length_9981_cov_28.5712	291	320	1886	1928	IPR002559:Transposase	IS4-like;IPR012337:Ribonuclease H-like superfamily;IPR014737:Transposase	Tn5-like	C-terminal;PTHR37319:TRANSPOSASE
IS_length_1620-PTHR37319_220_1531-IPR002559_688_1234-IPR014737_1198_1546-IPR012337_175_1531	SRS017808	NODE_1469_length_9981_cov_28.5712	299	340	1886	1918	IPR002559:Transposase	IS4-like;IPR012337:Ribonuclease H-like superfamily;IPR014737:Transposase	Tn5-like	C-terminal;PTHR37319:TRANSPOSASE
IS_length_1322-IPR001207_489_741-IPR001207_441_1083	SRS017808	NODE_2843_length_6761_cov_129.9	635	663	1929	1956	IPR001207:Transposase	mutator type
IS_length_976-IPR002156_342_744-IPR002156_366_681-IPR036397_339_744-IPR012337_363_732-IPR017290_306_744	SRS017808	NODE_3806_length_5654_cov_89.81	815	855	1761	1790	IPR002156:Ribonuclease H domain;IPR012337:Ribonuclease H-like superfamily;IPR017290:Ribonuclease H	Bacteroides-type;IPR036397:Ribonuclease H superfamily
IS_length_1706-IPR025246_146_269-PTHR10948_437_1295-PTHR10948_149_329	SRS017808	NODE_4629_length_4987_cov_12.9809	1963	1992	3637	3668	IPR025246:Transposase IS30-like HTH domain;PTHR10948:TRANSPOSASE
IS_length_2942-IPR012337_520_955-IPR036397_508_994	SRS017808	NODE_4909_length_4801_cov_4.92415	142	180	3045	3083	IPR012337:Ribonuclease H-like superfamily;IPR036397:Ribonuclease H superfamily
IS_length_2578-IPR036397_458_944-IPR012337_470_905	SRS017808	NODE_4909_length_4801_cov_4.92415	324	352	2873	2901	IPR012337:Ribonuclease H-like superfamily;IPR036397:Ribonuclease H superfamily
IS_length_1030-IPR013762_381_942	SRS017808	NODE_7603_length_3602_cov_8.0327	2117	2154	3110	3146	IPR013762:Integrase-like	catalytic domain superfamily
IS_length_1905-IPR013762_830_1391	SRS017808	NODE_7603_length_3602_cov_8.0327	1668	1693	3545	3572	IPR013762:Integrase-like	catalytic domain superfamily
IS_length_1720-IPR002560_130_376	SRS017808	NODE_9343_length_3097_cov_12.0644	72	97	1759	1791	IPR002560:Transposase IS204/IS1001/IS1096/IS1165	DDE domain
IS_length_1026-IPR013762_402_963	SRS017808	NODE_9564_length_3040_cov_4.02479	2015	2046	3016	3040	IPR013762:Integrase-like	catalytic domain superfamily
IS_length_2584-PTHR35004_877_2227-IPR012337_1354_1747-IPR036397_1285_1792	SRS017808	NODE_9799_length_2986_cov_22.4609	310	336	2867	2893	IPR012337:Ribonuclease H-like superfamily;IPR036397:Ribonuclease H superfamily;PTHR35004:TRANSPOSASE RV3428C-RELATED
IS_length_2669-PTHR35004_920_2270-IPR012337_1397_1790-IPR036397_1328_1835	SRS017808	NODE_9799_length_2986_cov_22.4609	267	292	2910	2935	IPR012337:Ribonuclease H-like superfamily;IPR036397:Ribonuclease H superfamily;PTHR35004:TRANSPOSASE RV3428C-RELATED
IS_length_1031-IPR013762_402_963	SRS017808	NODE_10270_length_2877_cov_4.26931	139	170	1140	1169	IPR013762:Integrase-like	catalytic domain superfamily
IS_length_1121-IPR001207_472_952	SRS017808	NODE_31887_length_1121_cov_95.5929	1	40	1087	1121	IPR001207:Transposase	mutator type
IS_length_1348-IPR001207_632_704-IPR001207_539_725	SRS017810	NODE_528_length_5230_cov_3.78106	1472	1497	2786	2819	IPR001207:Transposase	mutator type
IS_length_1442-PTHR33498_134_929-IPR002560_152_947	SRS017810	NODE_4601_length_1787_cov_5.09065	26	52	1441	1467	IPR002560:Transposase IS204/IS1001/IS1096/IS1165	DDE domain;PTHR33498:TRANSPOSASE FOR INSERTION SEQUENCE ELEMENT IS1557
IS_length_675-IPR012337_75_531-IPR036397_72_546	SRS017814	NODE_23716_length_746_cov_13.0593	31	61	677	705	IPR012337:Ribonuclease H-like superfamily;IPR036397:Ribonuclease H superfamily
IS_length_2747-IPR013762_1497_2034	SRS017821	NODE_34_length_140672_cov_55.3794	127781	127813	130493	130527	IPR013762:Integrase-like	catalytic domain superfamily
IS_length_2856-IPR013762_1669_2212	SRS017821	NODE_75_length_102901_cov_116.539	9297	9335	12114	12152	IPR013762:Integrase-like	catalytic domain superfamily
IS_length_2538-IPR013762_1279_1822	SRS017821	NODE_123_length_80266_cov_13.3181	67470	67515	69962	70007	IPR013762:Integrase-like	catalytic domain superfamily
IS_length_1367-IPR001207_132_1239-IPR001207_804_876-IPR001207_165_1305-PTHR33217:SF5_165_1305	SRS017821	NODE_370_length_42267_cov_25.7171	4647	4680	5987	6013	IPR001207:Transposase	mutator type;PTHR33217:SF5:MUTATOR FAMILY TRANSPOSASE
IS_length_1864-IPR013762_933_1464	SRS017821	NODE_1591_length_14379_cov_8.67041	7501	7533	9331	9364	IPR013762:Integrase-like	catalytic domain superfamily
IS_length_2932-IPR013762_1370_1892	SRS017821	NODE_3320_length_7649_cov_62.849	2345	2378	5243	5276	IPR013762:Integrase-like	catalytic domain superfamily
IS_length_2852-IPR013762_1330_1852	SRS017821	NODE_3320_length_7649_cov_62.849	2385	2418	5203	5236	IPR013762:Integrase-like	catalytic domain superfamily
IS_length_2782-IPR013762_1295_1817	SRS017821	NODE_3320_length_7649_cov_62.849	2420	2451	5170	5201	IPR013762:Integrase-like	catalytic domain superfamily
IS_length_2467-IPR013762_1333_1879	SRS017821	NODE_6912_length_3956_cov_14.4237	681	716	3117	3147	IPR013762:Integrase-like	catalytic domain superfamily
IS_length_1848-IPR008490_277_484-PTHR33408_124_1702-IPR025668_1270_1645	SRS017821	NODE_7644_length_3615_cov_6.63708	1054	1079	2862	2901	IPR008490:Transposase InsH	N-terminal;IPR025668:Transposase DDE domain;PTHR33408:TRANSPOSASE
IS_length_2605-IPR013762_1497_2028	SRS017821	NODE_10201_length_2649_cov_4.00888	23	48	2602	2627	IPR013762:Integrase-like	catalytic domain superfamily
IS_length_2627-PTHR35004_405_1323-IPR012337_669_1059-IPR036397_603_1128	SRS017821	NODE_10697_length_2635_cov_131.343	9	34	2610	2635	IPR012337:Ribonuclease H-like superfamily;IPR036397:Ribonuclease H superfamily;PTHR35004:TRANSPOSASE RV3428C-RELATED
IS_length_2555-IPR036397_1288_1768-PTHR35004_877_2065-IPR012337_1315_1720	SRS017821	NODE_11064_length_2555_cov_960.148	1	25	2531	2555	IPR012337:Ribonuclease H-like superfamily;IPR036397:Ribonuclease H superfamily;PTHR35004:TRANSPOSASE RV3428C-RELATED
IS_length_2371-IPR004291_714_1557-IPR024463_270_531-IPR008878_1985_2255	SRS017821	NODE_11987_length_2371_cov_241.991	1	30	2346	2371	IPR004291:Transposase IS66	central domain;IPR008878:Transposase IS66	Orf2;IPR024463:Transposase TnpC	homeodomain
IS_length_2371-IPR004291_714_1557-IPR024463_270_531-IPR008878_1985_2255	SRS017821	NODE_11987_length_2371_cov_241.991	1	30	2346	2371	IPR004291:Transposase IS66	central domain;IPR008878:Transposase IS66	Orf2;IPR024463:Transposase TnpC	homeodomain
IS_length_1859-IPR013762_1008_1542	SRS017821	NODE_13406_length_2131_cov_46.0833	16	55	1834	1874	IPR013762:Integrase-like	catalytic domain superfamily
IS_length_1647-IPR008490_235_412-PTHR33408_79_1399-IPR025668_1126_1387	SRS017821	NODE_15287_length_1893_cov_19.0495	127	152	1748	1773	IPR008490:Transposase InsH	N-terminal;IPR025668:Transposase DDE domain;PTHR33408:TRANSPOSASE
IS_length_1281-IPR001207_134_1154-IPR001207_119_1151-IPR001207_719_791	SRS017821	NODE_17957_length_1632_cov_7.07673	56	84	1307	1336	IPR001207:Transposase	mutator type
IS_length_1884-IPR013762_1107_1272	SRS018157	NODE_6_length_230793_cov_9.43341	53712	53740	55567	55595	IPR013762:Integrase-like	catalytic domain superfamily
IS_length_2282-IPR013762_542_1076	SRS018157	NODE_31_length_138340_cov_10.7753	17206	17236	19454	19487	IPR013762:Integrase-like	catalytic domain superfamily
IS_length_821-IPR036515_182_566-IPR036515_161_524-IPR002686_188_518-IPR002686_185_518-PTHR33360_167_530	SRS018157	NODE_99_length_77009_cov_10.3378	75819	75868	76597	76639	IPR002686:Transposase IS200-like;IPR036515:Transposase IS200-like superfamily;PTHR33360:TRANSPOSASE FOR INSERTION SEQUENCE ELEMENT IS200
IS_length_748-IPR036515_143_527-IPR036515_122_485-IPR002686_149_479-IPR002686_146_479-PTHR33360_128_491	SRS018157	NODE_99_length_77009_cov_10.3378	75858	75891	76567	76605	IPR002686:Transposase IS200-like;IPR036515:Transposase IS200-like superfamily;PTHR33360:TRANSPOSASE FOR INSERTION SEQUENCE ELEMENT IS200
IS_length_1408-IPR036515_700_1084-IPR036515_679_1042-IPR002686_706_1036-IPR002686_703_1036-PTHR33360_685_1048	SRS018157	NODE_99_length_77009_cov_10.3378	75301	75327	76664	76708	IPR002686:Transposase IS200-like;IPR036515:Transposase IS200-like superfamily;PTHR33360:TRANSPOSASE FOR INSERTION SEQUENCE ELEMENT IS200
IS_length_1047-IPR036515_526_910-IPR036515_505_868-IPR002686_532_862-IPR002686_529_862-PTHR33360_511_874	SRS018157	NODE_99_length_77009_cov_10.3378	75475	75503	76493	76521	IPR002686:Transposase IS200-like;IPR036515:Transposase IS200-like superfamily;PTHR33360:TRANSPOSASE FOR INSERTION SEQUENCE ELEMENT IS200
IS_length_957-IPR036515_481_865-IPR036515_460_823-IPR002686_487_817-IPR002686_484_817-PTHR33360_466_829	SRS018157	NODE_99_length_77009_cov_10.3378	75520	75560	76436	76476	IPR002686:Transposase IS200-like;IPR036515:Transposase IS200-like superfamily;PTHR33360:TRANSPOSASE FOR INSERTION SEQUENCE ELEMENT IS200
IS_length_1395-IPR036515_700_1084-IPR036515_679_1042-IPR002686_706_1036-IPR002686_703_1036-PTHR33360_685_1048	SRS018157	NODE_99_length_77009_cov_10.3378	75301	75344	76652	76695	IPR002686:Transposase IS200-like;IPR036515:Transposase IS200-like superfamily;PTHR33360:TRANSPOSASE FOR INSERTION SEQUENCE ELEMENT IS200
IS_length_2274-IPR012337_297_807-IPR036397_285_810	SRS018157	NODE_351_length_37100_cov_13.4082	21889	21918	24137	24162	IPR012337:Ribonuclease H-like superfamily;IPR036397:Ribonuclease H superfamily
IS_length_769-IPR013762_81_693	SRS018157	NODE_818_length_20920_cov_30.1122	3914	3939	4657	4682	IPR013762:Integrase-like	catalytic domain superfamily
IS_length_694-IPR002686_119_491-IPR002686_131_485-IPR036515_95_611-IPR036515_95_509-PTHR36966_101_563	SRS018157	NODE_1401_length_14186_cov_10.336	8573	8600	9239	9266	IPR002686:Transposase IS200-like;IPR036515:Transposase IS200-like superfamily;PTHR36966:REP-ASSOCIATED TYROSINE TRANSPOSASE
IS_length_2426-IPR013762_0_171	SRS018157	NODE_2754_length_8978_cov_8.85453	5411	5442	7805	7836	IPR013762:Integrase-like	catalytic domain superfamily
IS_length_2864-PTHR30405_662_1646-IPR010095_1388_1574	SRS018157	NODE_3751_length_7184_cov_3.90153	1936	1973	4773	4799	IPR010095:Transposase IS605	OrfB	C-terminal;PTHR30405:TRANSPOSASE
IS_length_1178-IPR036397_615_1101-PTHR42648_414_1110-IPR012337_612_1095-PTHR42648:SF3_414_1110	SRS018157	NODE_7690_length_4376_cov_36.0403	3037	3079	4173	4214	IPR012337:Ribonuclease H-like superfamily;IPR036397:Ribonuclease H superfamily;PTHR42648:SF3:TRANSPOSASE INSK FOR INSERTION SEQUENCE ELEMENT IS150-RELATED;PTHR42648:TRANSPOSASE	PUTATIVE-RELATED
IS_length_2861-IPR002514_2168_2354-IPR012337_2670_2823	SRS018157	NODE_8330_length_4123_cov_24.5504	210	244	3027	3070	IPR002514:Transposase IS3/IS911family;IPR012337:Ribonuclease H-like superfamily
IS_length_2795-IPR002514_2135_2321-IPR012337_2604_2757	SRS018157	NODE_8330_length_4123_cov_24.5504	243	281	2994	3037	IPR002514:Transposase IS3/IS911family;IPR012337:Ribonuclease H-like superfamily
IS_length_2727-IPR002514_2105_2291-IPR012337_2538_2691	SRS018157	NODE_8330_length_4123_cov_24.5504	273	307	2971	2999	IPR002514:Transposase IS3/IS911family;IPR012337:Ribonuclease H-like superfamily
IS_length_2516-IPR002514_1999_2185	SRS018157	NODE_8330_length_4123_cov_24.5504	379	418	2860	2894	IPR002514:Transposase IS3/IS911family
IS_length_2341-IPR002514_1909_2095	SRS018157	NODE_8330_length_4123_cov_24.5504	469	504	2763	2809	IPR002514:Transposase IS3/IS911family
IS_length_2269-IPR002514_1871_2057	SRS018157	NODE_8330_length_4123_cov_24.5504	507	543	2736	2775	IPR002514:Transposase IS3/IS911family
IS_length_1773-IPR002514_112_298-IPR036397_1003_1327-PTHR46889_658_1321-IPR012337_985_1327-IPR002514_1428_1653	SRS018157	NODE_8330_length_4123_cov_24.5504	2266	2306	3995	4038	IPR002514:Transposase IS3/IS911family;IPR012337:Ribonuclease H-like superfamily;IPR036397:Ribonuclease H superfamily;PTHR46889:TRANSPOSASE INSF FOR INSERTION SEQUENCE IS3B-RELATED
IS_length_1643-IPR002514_48_234-IPR036397_939_1263-PTHR46889_594_1257-IPR012337_921_1263-IPR002514_1367_1592	SRS018157	NODE_8330_length_4123_cov_24.5504	2330	2358	3947	3972	IPR002514:Transposase IS3/IS911family;IPR012337:Ribonuclease H-like superfamily;IPR036397:Ribonuclease H superfamily;PTHR46889:TRANSPOSASE INSF FOR INSERTION SEQUENCE IS3B-RELATED
IS_length_2702-IPR002514_2089_2275-IPR012337_2513_2666	SRS018157	NODE_8330_length_4123_cov_24.5504	289	326	2953	2990	IPR002514:Transposase IS3/IS911family;IPR012337:Ribonuclease H-like superfamily
IS_length_1045-IPR002559_358_856	SRS018157	NODE_22083_length_1926_cov_7.06681	812	839	1829	1856	IPR002559:Transposase	IS4-like
IS_length_1528-PTHR35004_587_1148-IPR012337_539_1019-IPR036397_539_1025	SRS018157	NODE_22453_length_1899_cov_12.7858	156	187	1652	1683	IPR012337:Ribonuclease H-like superfamily;IPR036397:Ribonuclease H superfamily;PTHR35004:TRANSPOSASE RV3428C-RELATED
IS_length_691-IPR002686_105_366-IPR002686_93_513-IPR036515_69_549-IPR036515_69_528-PTHR36966_75_546	SRS018157	NODE_26260_length_1665_cov_70.2851	254	290	912	944	IPR002686:Transposase IS200-like;IPR036515:Transposase IS200-like superfamily;PTHR36966:REP-ASSOCIATED TYROSINE TRANSPOSASE
IS_length_646-PTHR36966_105_549-IPR002686_171_540-IPR002686_156_540-IPR036515_159_555-IPR036515_147_573	SRS018157	NODE_29171_length_1525_cov_23.4878	837	864	1456	1482	IPR002686:Transposase IS200-like;IPR036515:Transposase IS200-like superfamily;PTHR36966:REP-ASSOCIATED TYROSINE TRANSPOSASE
IS_length_2428-IPR012337_670_1069	SRS018329	NODE_893_length_3923_cov_13.8948	294	323	2694	2721	IPR012337:Ribonuclease H-like superfamily
IS_length_1134-IPR024445_21_450-IPR024445_21_447-IPR024442_679_817	SRS018337	NODE_8028_length_1578_cov_2.56074	276	308	1377	1409	IPR024442:Transposase	zinc-ribbon;IPR024445:ISXO2-like transposase domain
IS_length_1453-IPR036397_66_510-IPR012337_72_483	SRS018337	NODE_9030_length_1466_cov_10.3381	2	30	1424	1454	IPR012337:Ribonuclease H-like superfamily;IPR036397:Ribonuclease H superfamily
IS_length_1881-IPR013762_943_1474	SRS018351	NODE_9_length_215663_cov_60.5561	207411	207453	209244	209291	IPR013762:Integrase-like	catalytic domain superfamily
IS_length_1285-IPR013762_446_1052	SRS018351	NODE_17_length_188303_cov_16.6659	52954	52979	54213	54238	IPR013762:Integrase-like	catalytic domain superfamily
IS_length_1453-IPR013762_752_1334	SRS018351	NODE_77_length_110060_cov_54.9899	32897	32925	34321	34349	IPR013762:Integrase-like	catalytic domain superfamily
IS_length_659-IPR002686_120_258-IPR036515_117_336-IPR036515_120_276	SRS018351	NODE_321_length_50872_cov_102.38	10167	10212	10782	10825	IPR002686:Transposase IS200-like;IPR036515:Transposase IS200-like superfamily
IS_length_629-IPR002686_104_242-IPR036515_101_320-IPR036515_104_260	SRS018351	NODE_321_length_50872_cov_102.38	10183	10212	10782	10811	IPR002686:Transposase IS200-like;IPR036515:Transposase IS200-like superfamily
IS_length_1417-IPR013762_552_1098	SRS018351	NODE_707_length_30058_cov_26.0552	19166	19191	20557	20582	IPR013762:Integrase-like	catalytic domain superfamily
IS_length_1415-IPR013762_749_1322	SRS018351	NODE_894_length_24884_cov_23.7699	18754	18779	20143	20168	IPR013762:Integrase-like	catalytic domain superfamily
IS_length_2386-IPR013762_1232_1757	SRS018351	NODE_1032_length_22257_cov_51.7638	4720	4761	7061	7105	IPR013762:Integrase-like	catalytic domain superfamily
IS_length_1343-IPR013762_537_1107	SRS018351	NODE_1193_length_19625_cov_18.384	15627	15653	16943	16969	IPR013762:Integrase-like	catalytic domain superfamily
IS_length_2834-IPR012337_1219_2191-IPR002559_1684_2188	SRS018351	NODE_1662_length_14742_cov_92.3212	9758	9790	12549	12591	IPR002559:Transposase	IS4-like;IPR012337:Ribonuclease H-like superfamily
IS_length_1862-PTHR33498_138_645-IPR029261_183_312-IPR002560_1440_1806-IPR002560_675_1182-PTHR33498_666_1824	SRS018351	NODE_2117_length_11688_cov_5.14476	7029	7059	8856	8890	IPR002560:Transposase IS204/IS1001/IS1096/IS1165	DDE domain;IPR029261:Transposase IS204/IS1001/IS1096/IS1165	zinc-finger;PTHR33498:TRANSPOSASE FOR INSERTION SEQUENCE ELEMENT IS1557
IS_length_950-IPR002686_72_402-IPR002686_57_402-PTHR34322_33_519-IPR036515_33_420-IPR036515_33_516	SRS018351	NODE_2157_length_11505_cov_8.47878	3605	3639	4524	4554	IPR002686:Transposase IS200-like;IPR036515:Transposase IS200-like superfamily;PTHR34322:TRANSPOSASE	Y1_TNP DOMAIN-CONTAINING
IS_length_1871-IPR013762_997_1531	SRS018351	NODE_3380_length_7099_cov_26.8664	5	35	1845	1875	IPR013762:Integrase-like	catalytic domain superfamily
IS_length_1179-PTHR34322_255_690-IPR002686_279_624-IPR002686_294_624-IPR036515_255_735-IPR036515_255_639	SRS018351	NODE_3954_length_5928_cov_8.65248	3916	3951	5062	5094	IPR002686:Transposase IS200-like;IPR036515:Transposase IS200-like superfamily;PTHR34322:TRANSPOSASE	Y1_TNP DOMAIN-CONTAINING
IS_length_2714-IPR024463_253_496-IPR039552_1564_1684-IPR004291_700_1543-IPR008878_1880_2174-IPR008878_1856_2189	SRS018351	NODE_6434_length_3340_cov_6.98935	573	599	3260	3286	IPR004291:Transposase IS66	central domain;IPR008878:Transposase IS66	Orf2;IPR024463:Transposase TnpC	homeodomain;IPR039552:Transposase IS66	C-terminal
IS_length_2375-IPR004291_115_385-IPR004291_1188_1542-IPR024463_744_1005-IPR008878_1988_2258	SRS018351	NODE_6757_length_3152_cov_27.525	230	256	2570	2604	IPR004291:Transposase IS66	central domain;IPR008878:Transposase IS66	Orf2;IPR024463:Transposase TnpC	homeodomain
IS_length_2808-IPR013762_896_1427	SRS018351	NODE_7432_length_2808_cov_58.2405	1	37	2772	2808	IPR013762:Integrase-like	catalytic domain superfamily
IS_length_1630-IPR013762_572_1097	SRS018351	NODE_8692_length_2349_cov_6.80384	21	54	1618	1650	IPR013762:Integrase-like	catalytic domain superfamily
IS_length_2200-IPR024445_1529_2006-IPR024445_1532_1994-IPR024442_1208_1334	SRS018351	NODE_9158_length_2200_cov_27.2517	1	28	2175	2200	IPR024442:Transposase	zinc-ribbon;IPR024445:ISXO2-like transposase domain
IS_length_1521-IPR012337_310_1357-IPR038721_322_949	SRS018351	NODE_12155_length_1586_cov_7.21097	33	61	1519	1553	IPR012337:Ribonuclease H-like superfamily;IPR038721:Transposase IS701-like	DDE domain
IS_length_1522-IPR038721_248_878-IPR012337_236_1268	SRS018351	NODE_12368_length_1554_cov_12.3889	1	35	1494	1522	IPR012337:Ribonuclease H-like superfamily;IPR038721:Transposase IS701-like	DDE domain
IS_length_2092-IPR012337_632_1187-IPR036397_614_1187	SRS018357	NODE_11_length_151734_cov_49.5669	135573	135607	137616	137664	IPR012337:Ribonuclease H-like superfamily;IPR036397:Ribonuclease H superfamily
IS_length_1122-IPR001207_318_786	SRS018357	NODE_32_length_87380_cov_47.5427	4971	5007	6058	6092	IPR001207:Transposase	mutator type
IS_length_1128-IPR001207_320_788	SRS018357	NODE_32_length_87380_cov_47.5427	4969	5007	6058	6096	IPR001207:Transposase	mutator type
IS_length_2682-IPR036397_1312_1975-IPR012337_1471_1909-PTHR35004_952_2095	SRS018357	NODE_347_length_21833_cov_37.9527	13526	13551	16182	16207	IPR012337:Ribonuclease H-like superfamily;IPR036397:Ribonuclease H superfamily;PTHR35004:TRANSPOSASE RV3428C-RELATED
IS_length_1030-IPR013762_441_1002	SRS018357	NODE_629_length_15177_cov_16.1009	6314	6344	7309	7343	IPR013762:Integrase-like	catalytic domain superfamily
IS_length_926-IPR002560_10_640-PTHR33498_22_643	SRS018357	NODE_2293_length_6975_cov_39.6162	4227	4259	5123	5152	IPR002560:Transposase IS204/IS1001/IS1096/IS1165	DDE domain;PTHR33498:TRANSPOSASE FOR INSERTION SEQUENCE ELEMENT IS1557
IS_length_1265-IPR025668_68_419	SRS018357	NODE_4718_length_4395_cov_12.9136	95	133	1329	1359	IPR025668:Transposase DDE domain
IS_length_2972-IPR013762_1986_2511	SRS018357	NODE_7107_length_3321_cov_39.3745	56	92	2991	3027	IPR013762:Integrase-like	catalytic domain superfamily
IS_length_2671-PTHR35004_926_2054-IPR036397_1322_1844-IPR012337_1388_1802	SRS018357	NODE_8300_length_2976_cov_13.492	54	85	2692	2724	IPR012337:Ribonuclease H-like superfamily;IPR036397:Ribonuclease H superfamily;PTHR35004:TRANSPOSASE RV3428C-RELATED
IS_length_1656-IPR008490_345_567-PTHR33408_201_1521-IPR025668_1158_1506	SRS018357	NODE_11540_length_2326_cov_10.8252	423	453	2048	2078	IPR008490:Transposase InsH	N-terminal;IPR025668:Transposase DDE domain;PTHR33408:TRANSPOSASE
IS_length_1034-IPR013762_401_965	SRS018357	NODE_12149_length_2236_cov_5.83906	115	158	1118	1148	IPR013762:Integrase-like	catalytic domain superfamily
IS_length_1031-IPR013762_381_942	SRS018357	NODE_22188_length_1425_cov_2.51168	2	30	1004	1032	IPR013762:Integrase-like	catalytic domain superfamily
IS_length_1349-IPR001207_517_769	SRS018357	NODE_23843_length_1349_cov_276.121	1	41	1323	1349	IPR001207:Transposase	mutator type
IS_length_1351-IPR001207_347_599	SRS018359	NODE_1205_length_3168_cov_5.5416	1580	1605	2905	2930	IPR001207:Transposase	mutator type
IS_length_1408-IPR002560_570_1365-PTHR33498_564_1347	SRS018359	NODE_3322_length_1596_cov_4.9085	132	171	1500	1539	IPR002560:Transposase IS204/IS1001/IS1096/IS1165	DDE domain;PTHR33498:TRANSPOSASE FOR INSERTION SEQUENCE ELEMENT IS1557
IS_length_1463-IPR029261_271_388-IPR002560_628_1411-PTHR33498_223_1444	SRS018394	NODE_289_length_27652_cov_15.4207	22331	22359	23765	23793	IPR002560:Transposase IS204/IS1001/IS1096/IS1165	DDE domain;IPR029261:Transposase IS204/IS1001/IS1096/IS1165	zinc-finger;PTHR33498:TRANSPOSASE FOR INSERTION SEQUENCE ELEMENT IS1557
IS_length_2086-IPR013762_1495_2029	SRS018394	NODE_1158_length_12727_cov_5.72388	2775	2801	4835	4860	IPR013762:Integrase-like	catalytic domain superfamily
IS_length_2132-IPR013762_1501_2035	SRS018394	NODE_1158_length_12727_cov_5.72388	2769	2794	4856	4900	IPR013762:Integrase-like	catalytic domain superfamily
IS_length_737-IPR024445_215_629-IPR024445_221_629	SRS018394	NODE_2321_length_8546_cov_20.0753	108	138	805	844	IPR024445:ISXO2-like transposase domain
IS_length_656-IPR036515_100_454-IPR036515_118_499-IPR002686_118_451-IPR002686_109_451-PTHR33360_109_463-PTHR33360:SF2_109_463	SRS018394	NODE_2881_length_7516_cov_7.26592	3780	3809	4393	4435	IPR002686:Transposase IS200-like;IPR036515:Transposase IS200-like superfamily;PTHR33360:SF2:TRANSPOSASE FOR INSERTION SEQUENCE ELEMENT IS200;PTHR33360:TRANSPOSASE FOR INSERTION SEQUENCE ELEMENT IS200
IS_length_1391-IPR002560_300_1011-PTHR33498_15_999-IPR032877_105_237	SRS018394	NODE_5613_length_4818_cov_8.31031	585	611	1942	1975	IPR002560:Transposase IS204/IS1001/IS1096/IS1165	DDE domain;IPR032877:Transposase IS204/IS1001/IS1096/IS1165	helix-turn-helix domain;PTHR33498:TRANSPOSASE FOR INSERTION SEQUENCE ELEMENT IS1557
IS_length_2671-IPR036397_1322_1844-PTHR35004_926_2054-IPR012337_1388_1802	SRS018394	NODE_7746_length_3784_cov_11.9072	989	1024	3623	3659	IPR012337:Ribonuclease H-like superfamily;IPR036397:Ribonuclease H superfamily;PTHR35004:TRANSPOSASE RV3428C-RELATED
IS_length_1652-PTHR46889_651_1422-IPR012337_930_1407-IPR036397_936_1410	SRS018394	NODE_17091_length_1948_cov_59.3973	204	238	1821	1855	IPR012337:Ribonuclease H-like superfamily;IPR036397:Ribonuclease H superfamily;PTHR46889:TRANSPOSASE INSF FOR INSERTION SEQUENCE IS3B-RELATED
IS_length_1622-PTHR46889_636_1407-IPR012337_915_1392-IPR036397_921_1395	SRS018394	NODE_17091_length_1948_cov_59.3973	219	245	1814	1840	IPR012337:Ribonuclease H-like superfamily;IPR036397:Ribonuclease H superfamily;PTHR46889:TRANSPOSASE INSF FOR INSERTION SEQUENCE IS3B-RELATED
IS_length_1691-IPR036397_514_1036-PTHR42648_340_1027-IPR012337_526_1021	SRS018394	NODE_19960_length_1691_cov_35.1161	1	28	1666	1691	IPR012337:Ribonuclease H-like superfamily;IPR036397:Ribonuclease H superfamily;PTHR42648:TRANSPOSASE	PUTATIVE-RELATED
IS_length_546-IPR036515_55_406-IPR036515_67_451-IPR002686_58_403-IPR002686_61_403-PTHR33360_55_415	SRS018394	NODE_27114_length_1282_cov_4.67971	633	659	1152	1178	IPR002686:Transposase IS200-like;IPR036515:Transposase IS200-like superfamily;PTHR33360:TRANSPOSASE FOR INSERTION SEQUENCE ELEMENT IS200
IS_length_833-PTHR33360_3_345-IPR002686_3_333-IPR002686_15_333-IPR036515_3_381-IPR036515_3_339-PTHR33360:SF2_3_345	SRS018394	NODE_30227_length_1161_cov_8.06691	162	189	967	994	IPR002686:Transposase IS200-like;IPR036515:Transposase IS200-like superfamily;PTHR33360:SF2:TRANSPOSASE FOR INSERTION SEQUENCE ELEMENT IS200;PTHR33360:TRANSPOSASE FOR INSERTION SEQUENCE ELEMENT IS200
IS_length_1074-IPR001207_353_851	SRS018394	NODE_32993_length_1074_cov_19.2434	1	41	1037	1074	IPR001207:Transposase	mutator type
IS_length_2908-IPR013762_1583_2105	SRS018427	NODE_2_length_267552_cov_106.925	111714	111742	114593	114621	IPR013762:Integrase-like	catalytic domain superfamily
IS_length_2698-IPR013762_1478_2000	SRS018427	NODE_2_length_267552_cov_106.925	111819	111853	114482	114516	IPR013762:Integrase-like	catalytic domain superfamily
IS_length_2962-IPR013762_1610_2132	SRS018427	NODE_2_length_267552_cov_106.925	111687	111712	114623	114648	IPR013762:Integrase-like	catalytic domain superfamily
IS_length_1764-PTHR33498_142_838-IPR029261_211_334-IPR002560_574_838-IPR017894_971_1154-IPR002560_1370_1685	SRS018427	NODE_14_length_152186_cov_43.0595	147687	147713	149424	149450	IPR002560:Transposase IS204/IS1001/IS1096/IS1165	DDE domain;IPR017894:HTH domain	IS21 transposase-type;IPR029261:Transposase IS204/IS1001/IS1096/IS1165	zinc-finger;PTHR33498:TRANSPOSASE FOR INSERTION SEQUENCE ELEMENT IS1557
IS_length_1487-IPR013762_743_1388	SRS018427	NODE_271_length_52874_cov_25.7684	5678	5703	7139	7164	IPR013762:Integrase-like	catalytic domain superfamily
IS_length_1906-IPR013762_1015_1549	SRS018427	NODE_299_length_50201_cov_17.4987	7919	7965	9778	9824	IPR013762:Integrase-like	catalytic domain superfamily
IS_length_1438-IPR013762_747_1314	SRS018427	NODE_413_length_42222_cov_14.5206	21795	21821	23206	23232	IPR013762:Integrase-like	catalytic domain superfamily
IS_length_1742-IPR025668_1229_1595-PTHR35604_233_1601-IPR008490_326_533	SRS018427	NODE_489_length_36901_cov_8.74315	28602	28643	30309	30343	IPR008490:Transposase InsH	N-terminal;IPR025668:Transposase DDE domain;PTHR35604:TRANSPOSASE INSH FOR INSERTION SEQUENCE ELEMENT IS5A-RELATED
IS_length_1698-IPR025668_1202_1568-PTHR35604_206_1574-IPR008490_299_506	SRS018427	NODE_489_length_36901_cov_8.74315	28629	28660	30295	30326	IPR008490:Transposase InsH	N-terminal;IPR025668:Transposase DDE domain;PTHR35604:TRANSPOSASE INSH FOR INSERTION SEQUENCE ELEMENT IS5A-RELATED
IS_length_1409-IPR013762_713_1316	SRS018427	NODE_806_length_24721_cov_10.4729	9059	9084	10442	10467	IPR013762:Integrase-like	catalytic domain superfamily
IS_length_1047-IPR013762_227_746	SRS018427	NODE_1492_length_14363_cov_5.54948	11856	11884	12874	12902	IPR013762:Integrase-like	catalytic domain superfamily
IS_length_975-IPR013762_191_710	SRS018427	NODE_1492_length_14363_cov_5.54948	11892	11923	12835	12866	IPR013762:Integrase-like	catalytic domain superfamily
IS_length_813-IPR013762_110_629	SRS018427	NODE_1492_length_14363_cov_5.54948	11973	12002	12756	12785	IPR013762:Integrase-like	catalytic domain superfamily
IS_length_2390-IPR013762_1229_1754	SRS018427	NODE_1822_length_11557_cov_49.6015	11	53	2355	2400	IPR013762:Integrase-like	catalytic domain superfamily
IS_length_1849-IPR025668_1313_1688-PTHR33408_167_1745-IPR008490_320_527	SRS018427	NODE_2433_length_8479_cov_12.8033	62	94	1880	1910	IPR008490:Transposase InsH	N-terminal;IPR025668:Transposase DDE domain;PTHR33408:TRANSPOSASE
IS_length_1521-IPR012337_310_1357-IPR038721_322_949	SRS018427	NODE_2492_length_8299_cov_7.35856	5048	5076	6535	6568	IPR012337:Ribonuclease H-like superfamily;IPR038721:Transposase IS701-like	DDE domain
IS_length_2648-IPR036397_571_1165-IPR012337_655_1057-PTHR35004_193_1273	SRS018427	NODE_4448_length_4675_cov_94.1361	95	124	2713	2742	IPR012337:Ribonuclease H-like superfamily;IPR036397:Ribonuclease H superfamily;PTHR35004:TRANSPOSASE RV3428C-RELATED
IS_length_2466-IPR013762_828_1374	SRS018427	NODE_5562_length_3864_cov_31.3954	718	744	3154	3183	IPR013762:Integrase-like	catalytic domain superfamily
IS_length_1388-IPR032877_437_581-PTHR33498_233_1340-IPR002560_632_1349	SRS018427	NODE_5657_length_3809_cov_3.83085	2328	2356	3687	3715	IPR002560:Transposase IS204/IS1001/IS1096/IS1165	DDE domain;IPR032877:Transposase IS204/IS1001/IS1096/IS1165	helix-turn-helix domain;PTHR33498:TRANSPOSASE FOR INSERTION SEQUENCE ELEMENT IS1557
IS_length_2484-IPR013762_1290_1836	SRS018427	NODE_7062_length_3145_cov_11.2249	662	692	3115	3145	IPR013762:Integrase-like	catalytic domain superfamily
IS_length_2750-IPR013762_1309_1843	SRS018427	NODE_8371_length_2750_cov_34.0879	1	38	2722	2750	IPR013762:Integrase-like	catalytic domain superfamily
IS_length_2372-IPR002559_375_729-IPR025668_756_1137-PTHR33408_3_1167	SRS018427	NODE_9962_length_2410_cov_84.721	20	45	2366	2391	IPR002559:Transposase	IS4-like;IPR025668:Transposase DDE domain;PTHR33408:TRANSPOSASE
IS_length_1994-IPR002559_186_540-IPR025668_567_948-PTHR33408_3_978	SRS018427	NODE_9962_length_2410_cov_84.721	209	235	2176	2202	IPR002559:Transposase	IS4-like;IPR025668:Transposase DDE domain;PTHR33408:TRANSPOSASE
IS_length_1810-IPR025668_475_856-PTHR33408_34_886-IPR002559_94_448	SRS018427	NODE_9962_length_2410_cov_84.721	301	326	2085	2110	IPR002559:Transposase	IS4-like;IPR025668:Transposase DDE domain;PTHR33408:TRANSPOSASE
IS_length_1756-IPR002559_67_421-IPR025668_448_829-PTHR33408_22_859	SRS018427	NODE_9962_length_2410_cov_84.721	328	366	2045	2083	IPR002559:Transposase	IS4-like;IPR025668:Transposase DDE domain;PTHR33408:TRANSPOSASE
IS_length_1702-PTHR33408_25_832-IPR025668_421_802-IPR002559_40_394	SRS018427	NODE_9962_length_2410_cov_84.721	355	389	2022	2056	IPR002559:Transposase	IS4-like;IPR025668:Transposase DDE domain;PTHR33408:TRANSPOSASE
IS_length_1676-IPR002559_27_381-PTHR33408_12_819-IPR025668_408_789	SRS018427	NODE_9962_length_2410_cov_84.721	368	405	2006	2043	IPR002559:Transposase	IS4-like;IPR025668:Transposase DDE domain;PTHR33408:TRANSPOSASE
IS_length_1646-IPR002559_12_366-IPR025668_393_774-PTHR33408_3_804	SRS018427	NODE_9962_length_2410_cov_84.721	383	419	1992	2028	IPR002559:Transposase	IS4-like;IPR025668:Transposase DDE domain;PTHR33408:TRANSPOSASE
IS_length_2371-IPR008878_284_554-IPR024463_829_1090-IPR004291_1273_2116	SRS018427	NODE_10169_length_2371_cov_216.336	1	26	2324	2371	IPR004291:Transposase IS66	central domain;IPR008878:Transposase IS66	Orf2;IPR024463:Transposase TnpC	homeodomain
IS_length_1845-PTHR33408_123_1701-IPR025668_1272_1647-IPR008490_276_483	SRS018427	NODE_13941_length_1845_cov_391.377	1	25	1816	1845	IPR008490:Transposase InsH	N-terminal;IPR025668:Transposase DDE domain;PTHR33408:TRANSPOSASE
IS_length_1328-IPR002560_512_1223-PTHR33498_74_1256-IPR029261_170_302	SRS018591	NODE_738_length_20522_cov_10.7868	14483	14511	15784	15810	IPR002560:Transposase IS204/IS1001/IS1096/IS1165	DDE domain;IPR029261:Transposase IS204/IS1001/IS1096/IS1165	zinc-finger;PTHR33498:TRANSPOSASE FOR INSERTION SEQUENCE ELEMENT IS1557
IS_length_1514-IPR002514_169_409-IPR036397_873_1389-IPR012337_888_1365-PTHR42648_885_1356	SRS018591	NODE_834_length_18759_cov_14.4989	14246	14278	15712	15759	IPR002514:Transposase IS3/IS911family;IPR012337:Ribonuclease H-like superfamily;IPR036397:Ribonuclease H superfamily;PTHR42648:TRANSPOSASE	PUTATIVE-RELATED
IS_length_1327-IPR001207_528_846	SRS018591	NODE_1586_length_11369_cov_35.6442	2422	2451	3723	3748	IPR001207:Transposase	mutator type
IS_length_1417-PTHR30405_76_1231-IPR010095_823_1063-IPR010095_982_1225-IPR001959_574_919	SRS018591	NODE_1668_length_10958_cov_84.5621	9541	9567	10926	10957	IPR001959:Probable transposase	IS891/IS1136/IS1341;IPR010095:Transposase IS605	OrfB	C-terminal;PTHR30405:TRANSPOSASE
IS_length_1020-IPR013762_434_992	SRS018591	NODE_3534_length_5872_cov_12.4968	30	57	1019	1049	IPR013762:Integrase-like	catalytic domain superfamily
IS_length_1023-IPR013762_403_961	SRS018591	NODE_3534_length_5872_cov_12.4968	4821	4854	5816	5843	IPR013762:Integrase-like	catalytic domain superfamily
IS_length_1031-IPR002686_413_758-IPR002686_416_758-PTHR33360_413_770-PTHR33360:SF2_413_770-IPR036515_422_803-IPR036515_404_761	SRS018591	NODE_3614_length_5765_cov_20.4021	456	499	1455	1486	IPR002686:Transposase IS200-like;IPR036515:Transposase IS200-like superfamily;PTHR33360:SF2:TRANSPOSASE FOR INSERTION SEQUENCE ELEMENT IS200;PTHR33360:TRANSPOSASE FOR INSERTION SEQUENCE ELEMENT IS200
IS_length_825-IPR002686_136_481-IPR002686_139_481-PTHR33360_136_493-PTHR33360:SF2_136_493-IPR036515_145_526-IPR036515_127_484	SRS018591	NODE_3614_length_5765_cov_20.4021	733	768	1531	1557	IPR002686:Transposase IS200-like;IPR036515:Transposase IS200-like superfamily;PTHR33360:SF2:TRANSPOSASE FOR INSERTION SEQUENCE ELEMENT IS200;PTHR33360:TRANSPOSASE FOR INSERTION SEQUENCE ELEMENT IS200
IS_length_809-IPR002514_432_672	SRS018591	NODE_3666_length_5680_cov_14.4674	665	714	1440	1473	IPR002514:Transposase IS3/IS911family
IS_length_1036-IPR013762_447_1008	SRS018591	NODE_3842_length_5429_cov_46.5811	3887	3920	4879	4922	IPR013762:Integrase-like	catalytic domain superfamily
IS_length_1030-IPR013762_440_1001	SRS018591	NODE_3842_length_5429_cov_46.5811	3891	3917	4894	4920	IPR013762:Integrase-like	catalytic domain superfamily
IS_length_2053-IPR013762_863_1409	SRS018591	NODE_7740_length_2660_cov_8.49482	597	627	2619	2649	IPR013762:Integrase-like	catalytic domain superfamily
IS_length_2181-IPR036397_534_1041-PTHR35004:SF6_204_1293-IPR012337_516_1011-PTHR35004_204_1293	SRS018591	NODE_9214_length_2181_cov_114.185	1	45	2155	2181	IPR012337:Ribonuclease H-like superfamily;IPR036397:Ribonuclease H superfamily;PTHR35004:SF6:TRANSPOSASE RV3428C-RELATED;PTHR35004:TRANSPOSASE RV3428C-RELATED
IS_length_828-IPR002686_134_479-IPR002686_137_479-PTHR33360_134_491-PTHR33360:SF2_134_491-IPR036515_143_524-IPR036515_125_482	SRS018591	NODE_10301_length_1925_cov_24.0086	317	350	1113	1144	IPR002686:Transposase IS200-like;IPR036515:Transposase IS200-like superfamily;PTHR33360:SF2:TRANSPOSASE FOR INSERTION SEQUENCE ELEMENT IS200;PTHR33360:TRANSPOSASE FOR INSERTION SEQUENCE ELEMENT IS200
IS_length_1346-IPR001207_460_532-IPR001207_367_553	SRS018591	NODE_13856_length_1346_cov_514.125	1	42	1319	1346	IPR001207:Transposase	mutator type
IS_length_1346-IPR001207_460_532-IPR001207_367_553	SRS018591	NODE_13856_length_1346_cov_514.125	1	25	1322	1346	IPR001207:Transposase	mutator type
IS_length_1346-IPR001207_460_532-IPR001207_367_553	SRS018591	NODE_13856_length_1346_cov_514.125	1	25	1322	1346	IPR001207:Transposase	mutator type
IS_length_2502-IPR013762_1328_1871	SRS018656	NODE_2_length_475214_cov_7.93451	121327	121370	123803	123828	IPR013762:Integrase-like	catalytic domain superfamily
IS_length_1421-PTHR33258_128_689-IPR012337_122_641-IPR002559_140_626	SRS018656	NODE_42_length_152361_cov_120.36	22976	23015	24357	24396	IPR002559:Transposase	IS4-like;IPR012337:Ribonuclease H-like superfamily;PTHR33258:TRANSPOSASE INSL FOR INSERTION SEQUENCE ELEMENT IS186A-RELATED
IS_length_1937-IPR013762_829_1390	SRS018656	NODE_739_length_13893_cov_5.36132	8096	8125	10003	10032	IPR013762:Integrase-like	catalytic domain superfamily
IS_length_1356-IPR001207_482_554	SRS018656	NODE_3435_length_3100_cov_3.72742	508	533	1838	1863	IPR001207:Transposase	mutator type
IS_length_1684-IPR025668_1141_1507-PTHR35604_145_1507-IPR008490_238_445	SRS018656	NODE_3468_length_3082_cov_4.07962	1255	1285	2910	2938	IPR008490:Transposase InsH	N-terminal;IPR025668:Transposase DDE domain;PTHR35604:TRANSPOSASE INSH FOR INSERTION SEQUENCE ELEMENT IS5A-RELATED
IS_length_2874-IPR013762_1480_2008	SRS018656	NODE_3813_length_2874_cov_170.289	1	38	2837	2874	IPR013762:Integrase-like	catalytic domain superfamily
IS_length_2750-IPR013762_1418_1946	SRS018656	NODE_3813_length_2874_cov_170.289	63	93	2782	2812	IPR013762:Integrase-like	catalytic domain superfamily
IS_length_2626-IPR013762_1356_1884	SRS018656	NODE_3813_length_2874_cov_170.289	125	159	2716	2750	IPR013762:Integrase-like	catalytic domain superfamily
IS_length_2498-IPR013762_1292_1820	SRS018656	NODE_3813_length_2874_cov_170.289	189	214	2661	2686	IPR013762:Integrase-like	catalytic domain superfamily
IS_length_2148-IPR013762_1117_1645	SRS018656	NODE_3813_length_2874_cov_170.289	364	389	2486	2511	IPR013762:Integrase-like	catalytic domain superfamily
IS_length_2020-IPR013762_1053_1581	SRS018656	NODE_3813_length_2874_cov_170.289	428	470	2415	2447	IPR013762:Integrase-like	catalytic domain superfamily
IS_length_1818-IPR013762_952_1480	SRS018656	NODE_3813_length_2874_cov_170.289	529	571	2304	2346	IPR013762:Integrase-like	catalytic domain superfamily
IS_length_1398-IPR036397_374_866-IPR012337_362_869-PTHR46889_62_860	SRS018656	NODE_10083_length_1398_cov_350.407	1	26	1361	1398	IPR012337:Ribonuclease H-like superfamily;IPR036397:Ribonuclease H superfamily;PTHR46889:TRANSPOSASE INSF FOR INSERTION SEQUENCE IS3B-RELATED
IS_length_1352-IPR001207_145_376-IPR001207_238_310	SRS018656	NODE_10546_length_1352_cov_11.35	1	27	1327	1352	IPR001207:Transposase	mutator type
IS_length_1173-IPR001207_442_784	SRS018656	NODE_12674_length_1173_cov_25.2773	1	26	1148	1173	IPR001207:Transposase	mutator type
IS_length_1279-IPR036397_649_1138-IPR025246_67_196-PTHR10948_67_1126-IPR012337_667_1123	SRS018661	NODE_716_length_9504_cov_128.136	4083	4120	5334	5361	IPR012337:Ribonuclease H-like superfamily;IPR025246:Transposase IS30-like HTH domain;IPR036397:Ribonuclease H superfamily;PTHR10948:TRANSPOSASE
IS_length_1451-IPR002560_516_1284-PTHR33498_150_1317-IPR029261_153_279	SRS018661	NODE_1659_length_5860_cov_6.00276	311	344	1736	1761	IPR002560:Transposase IS204/IS1001/IS1096/IS1165	DDE domain;IPR029261:Transposase IS204/IS1001/IS1096/IS1165	zinc-finger;PTHR33498:TRANSPOSASE FOR INSERTION SEQUENCE ELEMENT IS1557
IS_length_1862-IPR008490_241_448-IPR025668_1237_1612-PTHR33408_88_1669	SRS018661	NODE_2043_length_5110_cov_8.17705	1356	1393	3180	3217	IPR008490:Transposase InsH	N-terminal;IPR025668:Transposase DDE domain;PTHR33408:TRANSPOSASE
IS_length_1067-IPR001207_419_917	SRS018661	NODE_2043_length_5110_cov_8.17705	3229	3256	4263	4295	IPR001207:Transposase	mutator type
IS_length_1129-IPR036397_133_460-IPR038717_139_418-PTHR46564_133_430-IPR012337_187_448-IPR002622_668_986	SRS018661	NODE_2584_length_4343_cov_9.368	243	288	1344	1371	IPR002622:Transposase	Synechocystis PCC 6803;IPR012337:Ribonuclease H-like superfamily;IPR036397:Ribonuclease H superfamily;IPR038717:Tc1-like transposase	DDE domain;PTHR46564:TRANSPOSASE
IS_length_1112-IPR036397_116_443-IPR038717_122_401-PTHR46564_116_413-IPR012337_170_431-IPR002622_651_969	SRS018661	NODE_2584_length_4343_cov_9.368	260	294	1330	1371	IPR002622:Transposase	Synechocystis PCC 6803;IPR012337:Ribonuclease H-like superfamily;IPR036397:Ribonuclease H superfamily;IPR038717:Tc1-like transposase	DDE domain;PTHR46564:TRANSPOSASE
IS_length_2672-IPR036397_596_1118-IPR012337_662_1076-PTHR35004_200_1328	SRS018661	NODE_3778_length_3312_cov_20.1029	553	585	3188	3224	IPR012337:Ribonuclease H-like superfamily;IPR036397:Ribonuclease H superfamily;PTHR35004:TRANSPOSASE RV3428C-RELATED
IS_length_1444-PTHR33498_570_1365-IPR002560_588_1383	SRS018661	NODE_7179_length_2036_cov_3.92832	228	254	1643	1671	IPR002560:Transposase IS204/IS1001/IS1096/IS1165	DDE domain;PTHR33498:TRANSPOSASE FOR INSERTION SEQUENCE ELEMENT IS1557
IS_length_1121-IPR001207_469_949	SRS018661	NODE_14578_length_1176_cov_15.7788	55	87	1143	1175	IPR001207:Transposase	mutator type
IS_length_660-IPR002686_136_505-IPR002686_121_505-IPR036515_124_520-IPR036515_112_538-PTHR36966_70_514	SRS018665	NODE_877_length_19521_cov_9.20338	9830	9857	10450	10489	IPR002686:Transposase IS200-like;IPR036515:Transposase IS200-like superfamily;PTHR36966:REP-ASSOCIATED TYROSINE TRANSPOSASE
IS_length_934-IPR025161_136_349-PTHR46637_118_448-IPR002559_552_723	SRS018665	NODE_966_length_18391_cov_14.3817	8184	8211	9090	9117	IPR002559:Transposase	IS4-like;IPR025161:Putative transposase IS4/IS5 family;PTHR46637:TIS1421-TRANSPOSASE PROTEIN A
IS_length_686-IPR036515_132_588-IPR036515_132_672-IPR002686_156_573-IPR002686_165_426-PTHR36966_138_633	SRS018665	NODE_1132_length_16462_cov_27.0881	562	594	1220	1247	IPR002686:Transposase IS200-like;IPR036515:Transposase IS200-like superfamily;PTHR36966:REP-ASSOCIATED TYROSINE TRANSPOSASE
IS_length_2101-IPR013762_392_926	SRS018665	NODE_1189_length_15860_cov_5.73287	10902	10927	12975	13002	IPR013762:Integrase-like	catalytic domain superfamily
IS_length_2152-IPR013762_400_934	SRS018665	NODE_1189_length_15860_cov_5.73287	10894	10935	13020	13045	IPR013762:Integrase-like	catalytic domain superfamily
IS_length_2837-IPR013762_689_980	SRS018665	NODE_1429_length_14040_cov_13.6799	8205	8242	11016	11041	IPR013762:Integrase-like	catalytic domain superfamily
IS_length_1045-IPR036515_165_666-IPR036515_183_648-IPR002686_183_636-IPR002686_186_636-PTHR36966_153_642	SRS018665	NODE_1834_length_11805_cov_14.7475	4078	4106	5092	5122	IPR002686:Transposase IS200-like;IPR036515:Transposase IS200-like superfamily;PTHR36966:REP-ASSOCIATED TYROSINE TRANSPOSASE
IS_length_1721-IPR036515_428_929-IPR036515_446_911-IPR002686_446_899-IPR002686_449_899-PTHR36966_416_905	SRS018665	NODE_1834_length_11805_cov_14.7475	3815	3847	5505	5535	IPR002686:Transposase IS200-like;IPR036515:Transposase IS200-like superfamily;PTHR36966:REP-ASSOCIATED TYROSINE TRANSPOSASE
IS_length_1443-IPR002560_588_1383-PTHR33498_588_1365	SRS018665	NODE_6852_length_4471_cov_3.24049	314	342	1728	1756	IPR002560:Transposase IS204/IS1001/IS1096/IS1165	DDE domain;PTHR33498:TRANSPOSASE FOR INSERTION SEQUENCE ELEMENT IS1557
IS_length_1498-IPR036397_805_1291-IPR012337_811_1273-PTHR46889_655_1276	SRS018665	NODE_8188_length_3895_cov_14.1401	921	954	2371	2418	IPR012337:Ribonuclease H-like superfamily;IPR036397:Ribonuclease H superfamily;PTHR46889:TRANSPOSASE INSF FOR INSERTION SEQUENCE IS3B-RELATED
IS_length_2782-IPR002560_594_1374-PTHR33498_588_1362-PTHR33498_1914_2697-IPR002560_1920_2715	SRS018665	NODE_8847_length_3665_cov_12.5186	294	324	3043	3075	IPR002560:Transposase IS204/IS1001/IS1096/IS1165	DDE domain;PTHR33498:TRANSPOSASE FOR INSERTION SEQUENCE ELEMENT IS1557
IS_length_2772-IPR002560_590_1370-PTHR33498_584_1358-PTHR33498_1910_2693-IPR002560_1916_2711	SRS018665	NODE_8847_length_3665_cov_12.5186	298	329	3038	3069	IPR002560:Transposase IS204/IS1001/IS1096/IS1165	DDE domain;PTHR33498:TRANSPOSASE FOR INSERTION SEQUENCE ELEMENT IS1557
IS_length_1858-IPR025668_511_871-IPR002559_136_442-PTHR33408_100_934-IPR008490_1145_1352-PTHR33408_992_1718	SRS018665	NODE_15916_length_2295_cov_9.2808	47	92	1865	1904	IPR002559:Transposase	IS4-like;IPR008490:Transposase InsH	N-terminal;IPR025668:Transposase DDE domain;PTHR33408:TRANSPOSASE
IS_length_1528-PTHR35004_587_1148-IPR012337_539_1019-IPR036397_539_1025	SRS018665	NODE_19927_length_1903_cov_4.45779	304	335	1800	1831	IPR012337:Ribonuclease H-like superfamily;IPR036397:Ribonuclease H superfamily;PTHR35004:TRANSPOSASE RV3428C-RELATED
IS_length_1834-IPR008490_339_543-IPR025668_1299_1671-PTHR33408_201_1716	SRS018665	NODE_20828_length_1834_cov_33.3496	1	47	1788	1834	IPR008490:Transposase InsH	N-terminal;IPR025668:Transposase DDE domain;PTHR33408:TRANSPOSASE
IS_length_1352-IPR001207_517_769	SRS018665	NODE_28327_length_1407_cov_12.5037	56	83	1380	1407	IPR001207:Transposase	mutator type
IS_length_1037-IPR027806_13_205-IPR027806_820_1012	SRS018665	NODE_39857_length_1037_cov_378.249	1	39	999	1037	IPR027806:Harbinger transposase-derived nuclease domain
IS_length_1007-IPR027806_4_190-IPR027806_796_982	SRS018665	NODE_39857_length_1037_cov_378.249	16	55	983	1022	IPR027806:Harbinger transposase-derived nuclease domain
IS_length_949-IPR027806_2_161-IPR027806_764_923	SRS018665	NODE_39857_length_1037_cov_378.249	45	73	965	993	IPR027806:Harbinger transposase-derived nuclease domain
IS_length_1258-IPR001207_363_684	SRS018739	NODE_6_length_253613_cov_30.8724	246033	246059	247262	247290	IPR001207:Transposase	mutator type
IS_length_1720-IPR002560_130_376	SRS018739	NODE_6_length_253613_cov_30.8724	157752	157777	159446	159471	IPR002560:Transposase IS204/IS1001/IS1096/IS1165	DDE domain
IS_length_1924-IPR001207_1341_1413-IPR001207_747_1575-IPR001207_699_1539	SRS018739	NODE_134_length_65492_cov_9.71677	11675	11701	13572	13598	IPR001207:Transposase	mutator type
IS_length_1952-IPR036397_94_559-PTHR46889_46_592-IPR012337_94_556-IPR012337_1419_1869-IPR036397_1422_1887-PTHR46889_1374_1914	SRS018739	NODE_578_length_29483_cov_15.5434	27513	27559	29420	29464	IPR012337:Ribonuclease H-like superfamily;IPR036397:Ribonuclease H superfamily;PTHR46889:TRANSPOSASE INSF FOR INSERTION SEQUENCE IS3B-RELATED
IS_length_1957-IPR036397_94_559-PTHR46889_46_592-IPR012337_94_556-IPR036397_1428_1893-PTHR46889_1377_1920-IPR012337_1425_1875	SRS018739	NODE_578_length_29483_cov_15.5434	27513	27541	29429	29469	IPR012337:Ribonuclease H-like superfamily;IPR036397:Ribonuclease H superfamily;PTHR46889:TRANSPOSASE INSF FOR INSERTION SEQUENCE IS3B-RELATED
IS_length_1808-IPR036397_24_486-PTHR46889_3_519-IPR012337_21_483-IPR012337_1277_1727-PTHR46889_1262_1772-IPR036397_1283_1745	SRS018739	NODE_578_length_29483_cov_15.5434	27586	27622	29357	29393	IPR012337:Ribonuclease H-like superfamily;IPR036397:Ribonuclease H superfamily;PTHR46889:TRANSPOSASE INSF FOR INSERTION SEQUENCE IS3B-RELATED
IS_length_1772-IPR036397_6_468-PTHR46889_0_501-IPR012337_3_465-IPR036397_1247_1709-PTHR46889_1241_1736-IPR012337_1244_1703	SRS018739	NODE_578_length_29483_cov_15.5434	27604	27653	29326	29375	IPR012337:Ribonuclease H-like superfamily;IPR036397:Ribonuclease H superfamily;PTHR46889:TRANSPOSASE INSF FOR INSERTION SEQUENCE IS3B-RELATED
IS_length_1722-PTHR46889_10_475-IPR012337_10_439-IPR036397_4_442-PTHR46889_1227_1686-IPR036397_1218_1659-IPR012337_1224_1653	SRS018739	NODE_578_length_29483_cov_15.5434	27630	27671	29308	29351	IPR012337:Ribonuclease H-like superfamily;IPR036397:Ribonuclease H superfamily;PTHR46889:TRANSPOSASE INSF FOR INSERTION SEQUENCE IS3B-RELATED
IS_length_1412-IPR012337_27_285-PTHR46889_15_321-IPR038965_15_321-IPR036397_0_306-IPR036397_1061_1358-IPR038965_1076_1379-PTHR46889_1076_1379-IPR012337_1088_1343	SRS018739	NODE_578_length_29483_cov_15.5434	27784	27824	29155	29195	IPR012337:Ribonuclease H-like superfamily;IPR036397:Ribonuclease H superfamily;IPR038965:Transposase InsF-like;PTHR46889:TRANSPOSASE INSF FOR INSERTION SEQUENCE IS3B-RELATED
IS_length_1162-IPR012337_0_162	SRS018739	NODE_578_length_29483_cov_15.5434	27907	27956	29023	29068	IPR012337:Ribonuclease H-like superfamily
IS_length_1244-IPR012337_9_201-IPR012337_986_1175	SRS018739	NODE_578_length_29483_cov_15.5434	27868	27907	29072	29111	IPR012337:Ribonuclease H-like superfamily
IS_length_947-IPR036515_269_650-IPR036515_251_608-IPR002686_263_605-IPR002686_260_605	SRS018739	NODE_1136_length_19090_cov_6.42023	18046	18079	18958	18992	IPR002686:Transposase IS200-like;IPR036515:Transposase IS200-like superfamily
IS_length_876-IPR036515_234_615-IPR036515_216_573-IPR002686_228_570-IPR002686_225_570	SRS018739	NODE_1136_length_19090_cov_6.42023	18081	18111	18926	18956	IPR002686:Transposase IS200-like;IPR036515:Transposase IS200-like superfamily
IS_length_1027-IPR013762_367_928	SRS018739	NODE_1781_length_13900_cov_11.7549	803	831	1798	1829	IPR013762:Integrase-like	catalytic domain superfamily
IS_length_1301-IPR032877_265_412-PTHR33498_100_1162-IPR029261_112_244-IPR002560_460_1159	SRS018739	NODE_4840_length_6571_cov_14.9979	3046	3085	4318	4346	IPR002560:Transposase IS204/IS1001/IS1096/IS1165	DDE domain;IPR029261:Transposase IS204/IS1001/IS1096/IS1165	zinc-finger;IPR032877:Transposase IS204/IS1001/IS1096/IS1165	helix-turn-helix domain;PTHR33498:TRANSPOSASE FOR INSERTION SEQUENCE ELEMENT IS1557
IS_length_1416-IPR002560_573_885-IPR002560_1111_1369	SRS018739	NODE_5322_length_6129_cov_14.1719	1209	1235	2598	2624	IPR002560:Transposase IS204/IS1001/IS1096/IS1165	DDE domain
IS_length_1277-IPR013762_686_1256	SRS018739	NODE_14811_length_2619_cov_14.6977	1237	1274	2476	2513	IPR013762:Integrase-like	catalytic domain superfamily
IS_length_1846-PTHR33408_151_1666-IPR008490_289_493-IPR025668_1249_1621	SRS018739	NODE_20584_length_1944_cov_14.3282	50	83	1862	1895	IPR008490:Transposase InsH	N-terminal;IPR025668:Transposase DDE domain;PTHR33408:TRANSPOSASE
IS_length_1834-PTHR33408_145_1660-IPR008490_283_487-IPR025668_1243_1615	SRS018739	NODE_20584_length_1944_cov_14.3282	56	96	1849	1889	IPR008490:Transposase InsH	N-terminal;IPR025668:Transposase DDE domain;PTHR33408:TRANSPOSASE
IS_length_1106-IPR002514_145_367	SRS018739	NODE_22387_length_1798_cov_46.2427	300	340	1362	1405	IPR002514:Transposase IS3/IS911family
IS_length_1030-IPR002514_114_336	SRS018739	NODE_22387_length_1798_cov_46.2427	331	373	1335	1360	IPR002514:Transposase IS3/IS911family
IS_length_1148-IPR002514_165_387	SRS018739	NODE_22387_length_1798_cov_46.2427	280	308	1395	1427	IPR002514:Transposase IS3/IS911family
IS_length_1391-IPR001207_495_804	SRS018739	NODE_24505_length_1649_cov_13.788	105	131	1469	1495	IPR001207:Transposase	mutator type
IS_length_1442-IPR002560_87_882-IPR002560_153_948-PTHR33498_81_864-PTHR33498_135_930	SRS018739	NODE_28095_length_1442_cov_164.424	1	27	1416	1442	IPR002560:Transposase IS204/IS1001/IS1096/IS1165	DDE domain;PTHR33498:TRANSPOSASE FOR INSERTION SEQUENCE ELEMENT IS1557
IS_length_1407-PTHR33498_109_904-IPR002560_127_922	SRS018739	NODE_28095_length_1442_cov_164.424	26	54	1387	1432	IPR002560:Transposase IS204/IS1001/IS1096/IS1165	DDE domain;PTHR33498:TRANSPOSASE FOR INSERTION SEQUENCE ELEMENT IS1557
IS_length_1442-IPR002560_87_882-IPR002560_153_948-PTHR33498_81_864-PTHR33498_135_930	SRS018739	NODE_28109_length_1442_cov_82.664	1	42	1401	1442	IPR002560:Transposase IS204/IS1001/IS1096/IS1165	DDE domain;PTHR33498:TRANSPOSASE FOR INSERTION SEQUENCE ELEMENT IS1557
IS_length_1346-IPR001207_460_532-IPR001207_367_553	SRS018739	NODE_30167_length_1346_cov_299.092	1	29	1322	1346	IPR001207:Transposase	mutator type
IS_length_1346-IPR001207_460_532-IPR001207_367_553	SRS018739	NODE_30167_length_1346_cov_299.092	1	29	1307	1346	IPR001207:Transposase	mutator type
IS_length_608-IPR002559_198_504-PTHR30298_72_594	SRS018739	NODE_35318_length_1142_cov_29.862	535	577	1105	1142	IPR002559:Transposase	IS4-like;PTHR30298:H REPEAT-ASSOCIATED PREDICTED TRANSPOSASE
IS_length_1019-IPR013762_375_936	SRS018739	NODE_39380_length_1019_cov_30.4201	1	43	993	1019	IPR013762:Integrase-like	catalytic domain superfamily
IS_length_2429-IPR012337_671_1070	SRS018774	NODE_312_length_5701_cov_37.6125	2380	2410	4781	4808	IPR012337:Ribonuclease H-like superfamily
IS_length_1453-IPR036397_412_895-IPR012337_400_895-PTHR35004_85_1198	SRS018774	NODE_825_length_3258_cov_5.82766	1695	1724	3117	3147	IPR012337:Ribonuclease H-like superfamily;IPR036397:Ribonuclease H superfamily;PTHR35004:TRANSPOSASE RV3428C-RELATED
IS_length_1461-IPR012337_400_895-IPR036397_412_895-PTHR35004_85_1198	SRS018778	NODE_1484_length_4311_cov_106.324	1418	1448	2839	2878	IPR012337:Ribonuclease H-like superfamily;IPR036397:Ribonuclease H superfamily;PTHR35004:TRANSPOSASE RV3428C-RELATED
IS_length_1073-IPR001207_350_848	SRS018778	NODE_5625_length_1607_cov_3.86147	160	197	1193	1232	IPR001207:Transposase	mutator type
IS_length_2411-IPR013762_1239_1764	SRS018817	NODE_13_length_211015_cov_57.7604	113217	113248	115595	115627	IPR013762:Integrase-like	catalytic domain superfamily
IS_length_1846-IPR013762_1001_1535	SRS018817	NODE_46_length_135890_cov_52.5614	22	55	1834	1867	IPR013762:Integrase-like	catalytic domain superfamily
IS_length_1971-IPR012337_5_497-IPR002559_11_386-PTHR33258_2_428	SRS018817	NODE_151_length_70435_cov_7.84103	11159	11186	13102	13129	IPR002559:Transposase	IS4-like;IPR012337:Ribonuclease H-like superfamily;PTHR33258:TRANSPOSASE INSL FOR INSERTION SEQUENCE ELEMENT IS186A-RELATED
IS_length_2504-IPR013762_1324_1882	SRS018817	NODE_429_length_30388_cov_70.575	6576	6620	9035	9079	IPR013762:Integrase-like	catalytic domain superfamily
IS_length_2542-IPR013762_1342_1900	SRS018817	NODE_429_length_30388_cov_70.575	6558	6590	9069	9099	IPR013762:Integrase-like	catalytic domain superfamily
IS_length_2514-IPR013762_1329_1887	SRS018817	NODE_429_length_30388_cov_70.575	6571	6602	9053	9084	IPR013762:Integrase-like	catalytic domain superfamily
IS_length_1819-PTHR33408_122_1145-IPR025668_716_1091-PTHR33408_1340_1811-IPR008490_1490_1697	SRS018817	NODE_1450_length_11548_cov_42.8061	3041	3069	4811	4859	IPR008490:Transposase InsH	N-terminal;IPR025668:Transposase DDE domain;PTHR33408:TRANSPOSASE
IS_length_2764-IPR013762_1324_1858	SRS018817	NODE_1662_length_10261_cov_198.293	7498	7547	10231	10261	IPR013762:Integrase-like	catalytic domain superfamily
IS_length_2911-IPR013762_1360_1882	SRS018817	NODE_2385_length_7568_cov_128.83	2317	2348	5196	5227	IPR013762:Integrase-like	catalytic domain superfamily
IS_length_2837-IPR013762_1323_1845	SRS018817	NODE_2385_length_7568_cov_128.83	2354	2379	5165	5190	IPR013762:Integrase-like	catalytic domain superfamily
IS_length_2783-IPR013762_1296_1818	SRS018817	NODE_2385_length_7568_cov_128.83	2381	2412	5132	5163	IPR013762:Integrase-like	catalytic domain superfamily
IS_length_1447-IPR013762_760_1318	SRS018817	NODE_5559_length_3616_cov_8.16962	2142	2168	3562	3588	IPR013762:Integrase-like	catalytic domain superfamily
IS_length_1282-IPR001207_135_1155-IPR001207_720_792-IPR001207_120_1152	SRS018817	NODE_6699_length_3070_cov_6.95854	1789	1818	3041	3070	IPR001207:Transposase	mutator type
IS_length_1064-IPR012337_374_872-IPR036397_374_872	SRS018817	NODE_7773_length_2696_cov_6.85801	1577	1603	2614	2640	IPR012337:Ribonuclease H-like superfamily;IPR036397:Ribonuclease H superfamily
IS_length_1831-PTHR33498_170_1682-IPR002560_572_1304-IPR029261_212_338	SRS018817	NODE_12515_length_1831_cov_18.0056	1	26	1807	1831	IPR002560:Transposase IS204/IS1001/IS1096/IS1165	DDE domain;IPR029261:Transposase IS204/IS1001/IS1096/IS1165	zinc-finger;PTHR33498:TRANSPOSASE FOR INSERTION SEQUENCE ELEMENT IS1557
IS_length_1544-IPR013762_558_1170	SRS018817	NODE_14919_length_1576_cov_140.133	33	60	1551	1576	IPR013762:Integrase-like	catalytic domain superfamily
IS_length_1527-PTHR37319_174_1485-IPR012337_129_1485-IPR002559_642_1188-IPR014737_1152_1500	SRS019219	NODE_106_length_66664_cov_47.4237	10618	10648	12099	12144	IPR002559:Transposase	IS4-like;IPR012337:Ribonuclease H-like superfamily;IPR014737:Transposase	Tn5-like	C-terminal;PTHR37319:TRANSPOSASE
IS_length_1969-IPR002560_1473_1890-PTHR33498_1515_1899	SRS019219	NODE_204_length_46985_cov_5.26891	28134	28169	30062	30102	IPR002560:Transposase IS204/IS1001/IS1096/IS1165	DDE domain;PTHR33498:TRANSPOSASE FOR INSERTION SEQUENCE ELEMENT IS1557
IS_length_1346-IPR018289_496_631	SRS019219	NODE_464_length_28505_cov_16.3405	8254	8281	9569	9599	IPR018289:MULE transposase domain
IS_length_2203-IPR013762_1135_1660	SRS019219	NODE_521_length_26552_cov_36.1162	4441	4466	6615	6643	IPR013762:Integrase-like	catalytic domain superfamily
IS_length_2982-IPR002560_0_480	SRS019219	NODE_2344_length_9116_cov_70.3395	897	922	3852	3878	IPR002560:Transposase IS204/IS1001/IS1096/IS1165	DDE domain
IS_length_2966-IPR002560_0_474	SRS019219	NODE_2344_length_9116_cov_70.3395	903	943	3828	3868	IPR002560:Transposase IS204/IS1001/IS1096/IS1165	DDE domain
IS_length_2885-IPR002560_0_438	SRS019219	NODE_2344_length_9116_cov_70.3395	939	979	3792	3823	IPR002560:Transposase IS204/IS1001/IS1096/IS1165	DDE domain
IS_length_2686-IPR002560_8_335	SRS019219	NODE_2344_length_9116_cov_70.3395	1042	1081	3698	3727	IPR002560:Transposase IS204/IS1001/IS1096/IS1165	DDE domain
IS_length_2593-IPR002560_6_288-IPR002560_2102_2387	SRS019219	NODE_2344_length_9116_cov_70.3395	1089	1133	3645	3681	IPR002560:Transposase IS204/IS1001/IS1096/IS1165	DDE domain
IS_length_1178-IPR024442_62_194-IPR024445_581_950	SRS019219	NODE_16649_length_1861_cov_4.25526	7	32	1159	1184	IPR024442:Transposase	zinc-ribbon;IPR024445:ISXO2-like transposase domain
IS_length_1031-IPR013762_381_942	SRS019219	NODE_29771_length_1031_cov_11.4672	1	33	999	1031	IPR013762:Integrase-like	catalytic domain superfamily
IS_length_2857-IPR013762_2_233	SRS019225	NODE_788_length_10312_cov_13.1595	4695	4720	7526	7551	IPR013762:Integrase-like	catalytic domain superfamily
IS_length_1496-PTHR33498_277_1432-IPR032877_436_568-IPR002560_631_1396	SRS019225	NODE_5563_length_2713_cov_35.1968	1112	1145	2580	2607	IPR002560:Transposase IS204/IS1001/IS1096/IS1165	DDE domain;IPR032877:Transposase IS204/IS1001/IS1096/IS1165	helix-turn-helix domain;PTHR33498:TRANSPOSASE FOR INSERTION SEQUENCE ELEMENT IS1557
IS_length_1497-IPR036397_0_186-IPR012337_0_177-IPR036397_1221_1419-IPR012337_1221_1398	SRS019327	NODE_201_length_50888_cov_27.9882	49336	49382	50785	50832	IPR012337:Ribonuclease H-like superfamily;IPR036397:Ribonuclease H superfamily
IS_length_1515-IPR036397_0_195-IPR012337_3_186-IPR036397_1230_1443-IPR012337_1233_1413	SRS019327	NODE_201_length_50888_cov_27.9882	49327	49369	50795	50841	IPR012337:Ribonuclease H-like superfamily;IPR036397:Ribonuclease H superfamily
IS_length_1591-IPR002559_127_298-IPR002559_783_954-IPR025161_1154_1361-PTHR46637_1130_1460	SRS019327	NODE_549_length_27171_cov_14.3115	124	160	1678	1714	IPR002559:Transposase	IS4-like;IPR025161:Putative transposase IS4/IS5 family;PTHR46637:TIS1421-TRANSPOSASE PROTEIN A
IS_length_1660-IPR008490_275_497-IPR025668_1088_1439-PTHR33408_131_1451	SRS019327	NODE_687_length_23701_cov_4.46511	4277	4316	5901	5936	IPR008490:Transposase InsH	N-terminal;IPR025668:Transposase DDE domain;PTHR33408:TRANSPOSASE
IS_length_1446-IPR002560_213_630-IPR029261_1055_1193	SRS019327	NODE_945_length_18714_cov_37.1107	6242	6267	7641	7687	IPR002560:Transposase IS204/IS1001/IS1096/IS1165	DDE domain;IPR029261:Transposase IS204/IS1001/IS1096/IS1165	zinc-finger
IS_length_1462-IPR002560_597_1392-PTHR33498_591_1374	SRS019327	NODE_4288_length_6097_cov_35.3267	45	89	1462	1506	IPR002560:Transposase IS204/IS1001/IS1096/IS1165	DDE domain;PTHR33498:TRANSPOSASE FOR INSERTION SEQUENCE ELEMENT IS1557
IS_length_1408-IPR002560_570_1365-PTHR33498_564_1347	SRS019327	NODE_4288_length_6097_cov_35.3267	72	111	1440	1479	IPR002560:Transposase IS204/IS1001/IS1096/IS1165	DDE domain;PTHR33498:TRANSPOSASE FOR INSERTION SEQUENCE ELEMENT IS1557
IS_length_1262-IPR001207_452_638-IPR001207_545_617	SRS019327	NODE_6587_length_4343_cov_29.4356	307	335	1542	1568	IPR001207:Transposase	mutator type
IS_length_1257-IPR001207_449_635-IPR001207_542_614	SRS019327	NODE_6587_length_4343_cov_29.4356	310	347	1538	1566	IPR001207:Transposase	mutator type
IS_length_1034-IPR013762_393_957	SRS019327	NODE_9302_length_3257_cov_53.0993	1	31	987	1034	IPR013762:Integrase-like	catalytic domain superfamily
IS_length_2011-IPR013762_808_1354	SRS019327	NODE_11117_length_2785_cov_4.25165	1	33	1979	2011	IPR013762:Integrase-like	catalytic domain superfamily
IS_length_1901-IPR013762_753_1299	SRS019327	NODE_11117_length_2785_cov_4.25165	56	81	1931	1956	IPR013762:Integrase-like	catalytic domain superfamily
IS_length_820-PTHR46564_5_239-IPR036397_5_239-IPR002622_378_723	SRS019327	NODE_11595_length_2693_cov_2.69067	975	1001	1768	1794	IPR002622:Transposase	Synechocystis PCC 6803;IPR036397:Ribonuclease H superfamily;PTHR46564:TRANSPOSASE
IS_length_1454-IPR002560_628_1396-IPR029261_268_394-PTHR33498_259_1429	SRS019327	NODE_11713_length_2669_cov_28.5478	1216	1264	2644	2669	IPR002560:Transposase IS204/IS1001/IS1096/IS1165	DDE domain;IPR029261:Transposase IS204/IS1001/IS1096/IS1165	zinc-finger;PTHR33498:TRANSPOSASE FOR INSERTION SEQUENCE ELEMENT IS1557
IS_length_2668-PTHR35004_925_2053-IPR036397_1321_1843-IPR012337_1387_1801	SRS019327	NODE_11721_length_2668_cov_61.8224	1	31	2638	2668	IPR012337:Ribonuclease H-like superfamily;IPR036397:Ribonuclease H superfamily;PTHR35004:TRANSPOSASE RV3428C-RELATED
IS_length_1038-IPR013762_385_946	SRS019327	NODE_15068_length_2109_cov_5.81938	587	624	1588	1624	IPR013762:Integrase-like	catalytic domain superfamily
IS_length_1832-IPR025668_33_189-PTHR33803_33_219-IPR025668_1591_1747-PTHR33803_1591_1780	SRS019327	NODE_17069_length_1876_cov_221.189	22	68	1824	1853	IPR025668:Transposase DDE domain;PTHR33803:IS1478 TRANSPOSASE
IS_length_1846-PTHR33803_39_225-IPR025668_36_195-IPR025668_1603_1762-PTHR33803_1606_1795	SRS019327	NODE_17069_length_1876_cov_221.189	16	41	1836	1861	IPR025668:Transposase DDE domain;PTHR33803:IS1478 TRANSPOSASE
IS_length_1795-IPR025668_21_171-PTHR33803_18_201-IPR025668_1561_1711-PTHR33803_1558_1744	SRS019327	NODE_17069_length_1876_cov_221.189	40	86	1791	1834	IPR025668:Transposase DDE domain;PTHR33803:IS1478 TRANSPOSASE
IS_length_1768-PTHR33803_9_186-PTHR33803_1537_1717-IPR025668_1543_1684	SRS019327	NODE_17069_length_1876_cov_221.189	55	95	1782	1822	IPR025668:Transposase DDE domain;PTHR33803:IS1478 TRANSPOSASE
IS_length_1701-IPR002560_612_1485-PTHR33498_195_1491	SRS019327	NODE_18864_length_1701_cov_58.5814	1	26	1676	1701	IPR002560:Transposase IS204/IS1001/IS1096/IS1165	DDE domain;PTHR33498:TRANSPOSASE FOR INSERTION SEQUENCE ELEMENT IS1557
IS_length_1642-IPR002560_585_1458-PTHR33498_168_1464	SRS019327	NODE_18864_length_1701_cov_58.5814	28	53	1644	1669	IPR002560:Transposase IS204/IS1001/IS1096/IS1165	DDE domain;PTHR33498:TRANSPOSASE FOR INSERTION SEQUENCE ELEMENT IS1557
IS_length_1035-IPR013762_382_943	SRS019327	NODE_20456_length_1569_cov_20.2061	39	70	1027	1073	IPR013762:Integrase-like	catalytic domain superfamily
IS_length_1333-IPR001207_521_713-IPR001207_617_689	SRS019327	NODE_21507_length_1495_cov_3.91111	39	75	1346	1371	IPR001207:Transposase	mutator type
IS_length_2932-IPR013762_498_1026	SRS019333	NODE_628_length_8655_cov_18.6644	5724	5763	8624	8655	IPR013762:Integrase-like	catalytic domain superfamily
IS_length_543-IPR036515_197_404-IPR036515_197_446-IPR002686_197_401	SRS019387	NODE_2338_length_5185_cov_8.63606	2450	2477	2965	2992	IPR002686:Transposase IS200-like;IPR036515:Transposase IS200-like superfamily
IS_length_1493-PTHR33498_270_1314-IPR002560_627_1314	SRS019387	NODE_3058_length_4445_cov_29.3317	1998	2024	3463	3490	IPR002560:Transposase IS204/IS1001/IS1096/IS1165	DDE domain;PTHR33498:TRANSPOSASE FOR INSERTION SEQUENCE ELEMENT IS1557
IS_length_1608-IPR013762_999_1524	SRS019387	NODE_6193_length_2822_cov_19.6368	6	46	1584	1613	IPR013762:Integrase-like	catalytic domain superfamily
IS_length_1137-IPR012337_561_999-PTHR10948_48_996-IPR036397_540_1002-IPR001598_828_876-IPR025246_48_174	SRS019387	NODE_14816_length_1377_cov_5.48638	153	182	1258	1289	IPR001598:Transposase	IS30	conserved site;IPR012337:Ribonuclease H-like superfamily;IPR025246:Transposase IS30-like HTH domain;IPR036397:Ribonuclease H superfamily;PTHR10948:TRANSPOSASE
IS_length_1826-PTHR33408_197_1712-IPR025668_1295_1667-IPR008490_335_539	SRS019591	NODE_17_length_100280_cov_7.26131	91727	91763	93516	93552	IPR008490:Transposase InsH	N-terminal;IPR025668:Transposase DDE domain;PTHR33408:TRANSPOSASE
IS_length_1032-IPR013762_403_964-IPR013762_403_964	SRS019591	NODE_498_length_17255_cov_39.7384	6091	6128	7087	7122	IPR013762:Integrase-like	catalytic domain superfamily
IS_length_1032-IPR013762_403_964-IPR013762_403_964	SRS019591	NODE_599_length_14795_cov_38.2789	8538	8573	9532	9569	IPR013762:Integrase-like	catalytic domain superfamily
IS_length_2001-IPR012337_1198_1681-IPR036397_1210_1696-PTHR46889_883_1672	SRS019591	NODE_898_length_10505_cov_11.5627	7416	7441	9376	9416	IPR012337:Ribonuclease H-like superfamily;IPR036397:Ribonuclease H superfamily;PTHR46889:TRANSPOSASE INSF FOR INSERTION SEQUENCE IS3B-RELATED
IS_length_2926-IPR017856_128_365	SRS019591	NODE_4626_length_3161_cov_111.101	61	108	2948	2986	IPR017856:Integrase-like	N-terminal
IS_length_2833-IPR002559_5_125-PTHR35604_5_155	SRS019591	NODE_5325_length_2838_cov_141.423	1	49	2785	2833	IPR002559:Transposase	IS4-like;PTHR35604:TRANSPOSASE INSH FOR INSERTION SEQUENCE ELEMENT IS5A-RELATED
IS_length_1581-IPR027805_669_789-IPR012337_1107_1263	SRS019591	NODE_8874_length_1917_cov_6.03008	169	205	1713	1749	IPR012337:Ribonuclease H-like superfamily;IPR027805:Transposase	Helix-turn-helix domain
IS_length_1475-IPR027805_616_736	SRS019591	NODE_8874_length_1917_cov_6.03008	222	247	1671	1696	IPR027805:Transposase	Helix-turn-helix domain
IS_length_1311-IPR027805_534_654-IPR012337_972_1128	SRS019591	NODE_8874_length_1917_cov_6.03008	304	331	1587	1614	IPR012337:Ribonuclease H-like superfamily;IPR027805:Transposase	Helix-turn-helix domain
IS_length_1001-IPR027805_379_499-IPR012337_811_967	SRS019591	NODE_8874_length_1917_cov_6.03008	459	490	1428	1459	IPR012337:Ribonuclease H-like superfamily;IPR027805:Transposase	Helix-turn-helix domain
IS_length_885-IPR027805_321_441-IPR012337_699_852	SRS019591	NODE_8874_length_1917_cov_6.03008	517	544	1374	1401	IPR012337:Ribonuclease H-like superfamily;IPR027805:Transposase	Helix-turn-helix domain
IS_length_877-IPR027805_313_433-IPR012337_691_844	SRS019591	NODE_8874_length_1917_cov_6.03008	525	550	1367	1401	IPR012337:Ribonuclease H-like superfamily;IPR027805:Transposase	Helix-turn-helix domain
IS_length_1637-IPR012337_1010_1133-IPR036397_977_1172	SRS019591	NODE_8874_length_1917_cov_6.03008	141	169	1749	1777	IPR012337:Ribonuclease H-like superfamily;IPR036397:Ribonuclease H superfamily
IS_length_1681-IPR012337_1032_1155-IPR036397_999_1194	SRS019591	NODE_8874_length_1917_cov_6.03008	119	145	1773	1799	IPR012337:Ribonuclease H-like superfamily;IPR036397:Ribonuclease H superfamily
IS_length_1123-IPR001207_469_949	SRS019591	NODE_13755_length_1360_cov_8.85824	66	107	1154	1188	IPR001207:Transposase	mutator type
IS_length_2677-IPR012337_1387_1801-IPR036397_1324_1843-PTHR35004_925_2053	SRS019872	NODE_165_length_6704_cov_5.47631	1656	1690	4306	4332	IPR012337:Ribonuclease H-like superfamily;IPR036397:Ribonuclease H superfamily;PTHR35004:TRANSPOSASE RV3428C-RELATED
IS_length_1521-PTHR37319_175_574-IPR012337_130_571-IPR002559_639_1185-PTHR37319_606_1482-IPR014737_1149_1497-IPR012337_612_1485	SRS019894	NODE_674_length_16925_cov_61.445	5960	5989	7438	7480	IPR002559:Transposase	IS4-like;IPR012337:Ribonuclease H-like superfamily;IPR014737:Transposase	Tn5-like	C-terminal;PTHR37319:TRANSPOSASE
IS_length_1397-PTHR33217:SF7_166_1159-IPR001207_709_781-IPR001207_166_1159-IPR001207_133_1150	SRS019894	NODE_2502_length_7373_cov_5.10604	5010	5035	6381	6406	IPR001207:Transposase	mutator type;PTHR33217:SF7:TRANSPOSASE FOR INSERTION SEQUENCE ELEMENT IS1081
IS_length_1330-IPR001207_599_809	SRS019894	NODE_10547_length_2519_cov_21.2062	152	177	1451	1481	IPR001207:Transposase	mutator type
IS_length_815-IPR002686_126_471-IPR002686_129_471-PTHR33360:SF2_126_483-PTHR33360_126_483-IPR036515_117_474-IPR036515_135_516	SRS019894	NODE_12754_length_2149_cov_5.91213	1165	1190	1943	1979	IPR002686:Transposase IS200-like;IPR036515:Transposase IS200-like superfamily;PTHR33360:SF2:TRANSPOSASE FOR INSERTION SEQUENCE ELEMENT IS200;PTHR33360:TRANSPOSASE FOR INSERTION SEQUENCE ELEMENT IS200
IS_length_756-IPR002686_99_444-IPR002686_102_444-PTHR33360:SF2_99_456-PTHR33360_99_456-IPR036515_90_447-IPR036515_108_489	SRS019894	NODE_12754_length_2149_cov_5.91213	1192	1228	1911	1947	IPR002686:Transposase IS200-like;IPR036515:Transposase IS200-like superfamily;PTHR33360:SF2:TRANSPOSASE FOR INSERTION SEQUENCE ELEMENT IS200;PTHR33360:TRANSPOSASE FOR INSERTION SEQUENCE ELEMENT IS200
IS_length_1090-IPR001207_236_647	SRS019894	NODE_26597_length_1090_cov_292.956	1	31	1066	1090	IPR001207:Transposase	mutator type
IS_length_646-IPR002686_136_505-IPR002686_121_505-IPR036515_124_520-IPR036515_112_538-PTHR36966_70_514	SRS019906	NODE_157_length_32712_cov_6.18915	26302	26328	26920	26947	IPR002686:Transposase IS200-like;IPR036515:Transposase IS200-like superfamily;PTHR36966:REP-ASSOCIATED TYROSINE TRANSPOSASE
IS_length_699-IPR002686_118_454-IPR002686_133_394-IPR036515_94_631-IPR036515_100_544-PTHR36966_100_595	SRS019906	NODE_638_length_16069_cov_21.8797	14978	15008	15646	15676	IPR002686:Transposase IS200-like;IPR036515:Transposase IS200-like superfamily;PTHR36966:REP-ASSOCIATED TYROSINE TRANSPOSASE
IS_length_698-IPR002686_120_456-IPR002686_135_396-IPR036515_96_633-IPR036515_102_546-PTHR36966_102_597	SRS019906	NODE_638_length_16069_cov_21.8797	14976	15007	15645	15673	IPR002686:Transposase IS200-like;IPR036515:Transposase IS200-like superfamily;PTHR36966:REP-ASSOCIATED TYROSINE TRANSPOSASE
IS_length_2048-IPR013762_795_1356	SRS019906	NODE_1124_length_11464_cov_38.69	129	156	2149	2176	IPR013762:Integrase-like	catalytic domain superfamily
IS_length_1933-IPR013762_797_1358	SRS019906	NODE_1422_length_9880_cov_23.883	5545	5577	7437	7477	IPR013762:Integrase-like	catalytic domain superfamily
IS_length_1463-IPR012337_509_1004-IPR036397_521_1004-PTHR35004_194_1307	SRS019906	NODE_7031_length_2803_cov_12.8919	287	325	1718	1749	IPR012337:Ribonuclease H-like superfamily;IPR036397:Ribonuclease H superfamily;PTHR35004:TRANSPOSASE RV3428C-RELATED
IS_length_1691-PTHR42648_340_1027-IPR012337_526_1021-IPR036397_514_1036	SRS019906	NODE_12101_length_1691_cov_15.7402	1	28	1664	1691	IPR012337:Ribonuclease H-like superfamily;IPR036397:Ribonuclease H superfamily;PTHR42648:TRANSPOSASE	PUTATIVE-RELATED
IS_length_1385-IPR001207_608_917	SRS019906	NODE_14896_length_1385_cov_30.009	1	45	1359	1385	IPR001207:Transposase	mutator type
IS_length_1031-IPR013762_398_962	SRS019974	NODE_1223_length_12144_cov_38.6666	7419	7444	8423	8449	IPR013762:Integrase-like	catalytic domain superfamily
IS_length_1033-IPR013762_398_962	SRS019974	NODE_1223_length_12144_cov_38.6666	7419	7453	8419	8451	IPR013762:Integrase-like	catalytic domain superfamily
IS_length_1077-IPR001207_424_922	SRS019974	NODE_2248_length_7626_cov_11.8543	1307	1344	2346	2383	IPR001207:Transposase	mutator type
IS_length_1790-PTHR46889_99_927-IPR036397_432_945-IPR012337_423_927-IPR002514_1196_1352	SRS019974	NODE_4185_length_4824_cov_7.11239	1746	1772	3509	3535	IPR002514:Transposase IS3/IS911family;IPR012337:Ribonuclease H-like superfamily;IPR036397:Ribonuclease H superfamily;PTHR46889:TRANSPOSASE INSF FOR INSERTION SEQUENCE IS3B-RELATED
IS_length_2677-IPR012337_660_1074-IPR036397_597_1116-PTHR35004_198_1326	SRS019974	NODE_9251_length_2677_cov_85.995	1	35	2642	2677	IPR012337:Ribonuclease H-like superfamily;IPR036397:Ribonuclease H superfamily;PTHR35004:TRANSPOSASE RV3428C-RELATED
IS_length_1636-PTHR33408_113_1433-IPR008490_257_479-IPR025668_1070_1421	SRS019974	NODE_10616_length_2408_cov_10.5678	762	797	2355	2397	IPR008490:Transposase InsH	N-terminal;IPR025668:Transposase DDE domain;PTHR33408:TRANSPOSASE
IS_length_1070-IPR001207_350_848	SRS019974	NODE_27555_length_1070_cov_276.609	1	41	1031	1070	IPR001207:Transposase	mutator type
IS_length_1049-IPR001207_341_839	SRS019974	NODE_27555_length_1070_cov_276.609	10	47	1029	1058	IPR001207:Transposase	mutator type
IS_length_922-IPR002560_7_637-PTHR33498_19_637	SRS020220	NODE_46_length_61260_cov_5.89942	1305	1334	2198	2226	IPR002560:Transposase IS204/IS1001/IS1096/IS1165	DDE domain;PTHR33498:TRANSPOSASE FOR INSERTION SEQUENCE ELEMENT IS1557
IS_length_1452-IPR002560_38_299-IPR029261_860_992	SRS020220	NODE_573_length_19040_cov_44.9265	6979	7027	8404	8430	IPR002560:Transposase IS204/IS1001/IS1096/IS1165	DDE domain;IPR029261:Transposase IS204/IS1001/IS1096/IS1165	zinc-finger
IS_length_1454-IPR002560_625_1393-IPR029261_262_391-PTHR33498_259_1426	SRS020220	NODE_697_length_16981_cov_20.0438	552	577	1967	2005	IPR002560:Transposase IS204/IS1001/IS1096/IS1165	DDE domain;IPR029261:Transposase IS204/IS1001/IS1096/IS1165	zinc-finger;PTHR33498:TRANSPOSASE FOR INSERTION SEQUENCE ELEMENT IS1557
IS_length_2496-PTHR46889_1736_2084-IPR012337_1967_2078-IPR012337_2141_2363-IPR036397_2123_2426-PTHR46889_2138_2348	SRS020220	NODE_1185_length_11815_cov_27.6896	1833	1865	4296	4328	IPR012337:Ribonuclease H-like superfamily;IPR036397:Ribonuclease H superfamily;PTHR46889:TRANSPOSASE INSF FOR INSERTION SEQUENCE IS3B-RELATED
IS_length_2288-PTHR46889_1632_1980-IPR012337_1863_1974-IPR036397_2019_2274-IPR012337_2037_2244-PTHR46889_2034_2244	SRS020220	NODE_1185_length_11815_cov_27.6896	1937	1963	4198	4224	IPR012337:Ribonuclease H-like superfamily;IPR036397:Ribonuclease H superfamily;PTHR46889:TRANSPOSASE INSF FOR INSERTION SEQUENCE IS3B-RELATED
IS_length_2527-IPR013762_293_731-IPR013762_2084_2522	SRS020220	NODE_8932_length_2739_cov_3.54993	107	141	2599	2633	IPR013762:Integrase-like	catalytic domain superfamily
IS_length_1435-IPR036397_891_1383-PTHR42648_750_1395-IPR012337_891_1377-PTHR42648:SF3_750_1395	SRS020220	NODE_20361_length_1435_cov_18.271	1	25	1400	1435	IPR012337:Ribonuclease H-like superfamily;IPR036397:Ribonuclease H superfamily;PTHR42648:SF3:TRANSPOSASE INSK FOR INSERTION SEQUENCE ELEMENT IS150-RELATED;PTHR42648:TRANSPOSASE	PUTATIVE-RELATED
IS_length_1331-IPR001207_616_688-IPR001207_520_712	SRS020220	NODE_22304_length_1331_cov_251.368	1	48	1307	1331	IPR001207:Transposase	mutator type
IS_length_2594-IPR036397_1936_2452-IPR012337_1948_2455	SRS020222	NODE_224_length_7556_cov_17.9607	3830	3872	6396	6423	IPR012337:Ribonuclease H-like superfamily;IPR036397:Ribonuclease H superfamily
IS_length_1706-IPR036397_1052_1535-IPR012337_1046_1532-PTHR46889_713_1544	SRS020222	NODE_1138_length_2760_cov_7.9146	68	117	1725	1773	IPR012337:Ribonuclease H-like superfamily;IPR036397:Ribonuclease H superfamily;PTHR46889:TRANSPOSASE INSF FOR INSERTION SEQUENCE IS3B-RELATED
IS_length_1621-IPR036397_1009_1492-IPR012337_1003_1489-PTHR46889_670_1501	SRS020222	NODE_1138_length_2760_cov_7.9146	111	152	1690	1731	IPR012337:Ribonuclease H-like superfamily;IPR036397:Ribonuclease H superfamily;PTHR46889:TRANSPOSASE INSF FOR INSERTION SEQUENCE IS3B-RELATED
IS_length_1718-IPR036397_1058_1541-IPR012337_1052_1538-PTHR46889_719_1550	SRS020222	NODE_1138_length_2760_cov_7.9146	62	92	1752	1779	IPR012337:Ribonuclease H-like superfamily;IPR036397:Ribonuclease H superfamily;PTHR46889:TRANSPOSASE INSF FOR INSERTION SEQUENCE IS3B-RELATED
IS_length_775-IPR013762_79_691	SRS020226	NODE_864_length_16638_cov_13.546	15767	15798	16516	16541	IPR013762:Integrase-like	catalytic domain superfamily
IS_length_1661-IPR013762_571_1096	SRS020226	NODE_2622_length_7966_cov_7.21375	2892	2919	4525	4552	IPR013762:Integrase-like	catalytic domain superfamily
IS_length_944-IPR036515_203_704-IPR036515_215_692-IPR002686_218_680-IPR002686_227_680-PTHR36966_158_689	SRS020226	NODE_3072_length_7170_cov_73.2634	486	532	1381	1429	IPR002686:Transposase IS200-like;IPR036515:Transposase IS200-like superfamily;PTHR36966:REP-ASSOCIATED TYROSINE TRANSPOSASE
IS_length_1464-IPR002156_64_472-IPR002156_52_475-IPR012337_64_472-PTHR10642_55_478-PTHR10642:SF23_55_478-IPR022892_70_475-IPR022892_55_493-IPR036397_55_487	SRS020226	NODE_3396_length_6694_cov_12.0291	4922	4962	6343	6385	IPR002156:Ribonuclease H domain;IPR012337:Ribonuclease H-like superfamily;IPR022892:Ribonuclease HI;IPR036397:Ribonuclease H superfamily;PTHR10642:RIBONUCLEASE H1;PTHR10642:SF23:RIBONUCLEASE H1
IS_length_2668-PTHR35004_925_2053-IPR036397_1321_1843-IPR012337_1387_1801	SRS020226	NODE_4472_length_5529_cov_11.0124	56	86	2693	2723	IPR012337:Ribonuclease H-like superfamily;IPR036397:Ribonuclease H superfamily;PTHR35004:TRANSPOSASE RV3428C-RELATED
IS_length_2054-IPR024567_142_673-IPR024567_133_703-IPR001352_142_691-IPR012337_133_691-IPR022898_142_691-IPR022898_136_676-IPR022898_142_673-IPR036397_133_709	SRS020226	NODE_11813_length_2700_cov_3.60681	89	115	2112	2142	IPR001352:Ribonuclease HII/HIII;IPR012337:Ribonuclease H-like superfamily;IPR022898:Ribonuclease HII;IPR024567:Ribonuclease HII/HIII domain;IPR036397:Ribonuclease H superfamily
IS_length_1926-IPR013762_803_1358	SRS020226	NODE_17797_length_1962_cov_75.4227	19	49	1910	1944	IPR013762:Integrase-like	catalytic domain superfamily
IS_length_1903-IPR013762_812_1373	SRS020226	NODE_18537_length_1903_cov_15.1894	1	40	1864	1903	IPR013762:Integrase-like	catalytic domain superfamily
IS_length_1270-PTHR42648_142_940-IPR012337_433_943-IPR036397_445_937	SRS020226	NODE_19966_length_1789_cov_13.1119	214	258	1440	1483	IPR012337:Ribonuclease H-like superfamily;IPR036397:Ribonuclease H superfamily;PTHR42648:TRANSPOSASE	PUTATIVE-RELATED
IS_length_1021-IPR002686_471_807-IPR002686_507_807-PTHR33360:SF2_456_819-PTHR33360_456_819-IPR036515_474_852-IPR036515_450_813	SRS020226	NODE_24469_length_1510_cov_9.50928	328	358	1322	1348	IPR002686:Transposase IS200-like;IPR036515:Transposase IS200-like superfamily;PTHR33360:SF2:TRANSPOSASE FOR INSERTION SEQUENCE ELEMENT IS200;PTHR33360:TRANSPOSASE FOR INSERTION SEQUENCE ELEMENT IS200
IS_length_1017-IPR002686_467_803-IPR002686_503_803-PTHR33360:SF2_452_815-PTHR33360_452_815-IPR036515_470_848-IPR036515_446_809	SRS020226	NODE_24469_length_1510_cov_9.50928	332	361	1319	1348	IPR002686:Transposase IS200-like;IPR036515:Transposase IS200-like superfamily;PTHR33360:SF2:TRANSPOSASE FOR INSERTION SEQUENCE ELEMENT IS200;PTHR33360:TRANSPOSASE FOR INSERTION SEQUENCE ELEMENT IS200
IS_length_805-IPR005063_384_744	SRS020226	NODE_41909_length_963_cov_18.9526	44	69	823	848	IPR005063:Transposase	IS1
IS_length_807-IPR005063_385_745	SRS020226	NODE_41909_length_963_cov_18.9526	43	69	817	849	IPR005063:Transposase	IS1
IS_length_707-IPR025668_358_508	SRS020233	NODE_47_length_146522_cov_17.7036	110502	110536	111164	111208	IPR025668:Transposase DDE domain
IS_length_698-IPR002686_104_434-IPR002686_92_434-IPR036515_104_476-IPR036515_95_437-PTHR33360_101_446	SRS020233	NODE_55_length_137437_cov_12.8901	64742	64771	65410	65439	IPR002686:Transposase IS200-like;IPR036515:Transposase IS200-like superfamily;PTHR33360:TRANSPOSASE FOR INSERTION SEQUENCE ELEMENT IS200
IS_length_1905-IPR013762_942_1476	SRS020233	NODE_122_length_93548_cov_32.9386	13130	13176	14986	15034	IPR013762:Integrase-like	catalytic domain superfamily
IS_length_1830-IPR012337_1155_1614-IPR036397_1152_1626	SRS020233	NODE_644_length_36893_cov_17.75	28175	28215	29974	30004	IPR012337:Ribonuclease H-like superfamily;IPR036397:Ribonuclease H superfamily
IS_length_1826-IPR012337_1151_1610-IPR036397_1148_1622	SRS020233	NODE_644_length_36893_cov_17.75	28179	28211	29974	30004	IPR012337:Ribonuclease H-like superfamily;IPR036397:Ribonuclease H superfamily
IS_length_2014-IPR002686_1599_1878-IPR002686_1566_1878-IPR036515_1584_1890-IPR036515_1560_1911	SRS020233	NODE_711_length_34937_cov_9.37005	4996	5022	6984	7009	IPR002686:Transposase IS200-like;IPR036515:Transposase IS200-like superfamily
IS_length_1403-PTHR46889_64_862-IPR036397_376_868-IPR012337_364_871	SRS020233	NODE_980_length_28360_cov_51.8309	10129	10167	11502	11531	IPR012337:Ribonuclease H-like superfamily;IPR036397:Ribonuclease H superfamily;PTHR46889:TRANSPOSASE INSF FOR INSERTION SEQUENCE IS3B-RELATED
IS_length_1132-IPR008201_664_952	SRS020233	NODE_1021_length_27569_cov_11.1939	307	336	1409	1438	IPR008201:Ribonuclease HepT-like
IS_length_1343-IPR013762_537_1107	SRS020233	NODE_1414_length_22183_cov_18.94	5677	5703	6993	7019	IPR013762:Integrase-like	catalytic domain superfamily
IS_length_2649-IPR013762_1125_1656	SRS020233	NODE_1926_length_18381_cov_19.7862	11742	11769	14358	14390	IPR013762:Integrase-like	catalytic domain superfamily
IS_length_1409-IPR013762_713_1316	SRS020233	NODE_4308_length_9766_cov_4.74194	7446	7471	8829	8854	IPR013762:Integrase-like	catalytic domain superfamily
IS_length_629-IPR002686_104_242-IPR036515_101_320-IPR036515_104_260	SRS020233	NODE_4435_length_9527_cov_10.3992	5675	5704	6274	6303	IPR002686:Transposase IS200-like;IPR036515:Transposase IS200-like superfamily
IS_length_2654-IPR012337_1316_1718-IPR036397_1250_1760-PTHR35004_887_2021	SRS020233	NODE_7129_length_6260_cov_5.02772	55	90	2678	2708	IPR012337:Ribonuclease H-like superfamily;IPR036397:Ribonuclease H superfamily;PTHR35004:TRANSPOSASE RV3428C-RELATED
IS_length_2891-IPR025246_20_140-IPR036397_743_1226-PTHR10948_398_1223-PTHR10948_20_155-IPR012337_764_1217-PTHR10948_1671_1797-PTHR10948_2028_2871-IPR036397_2388_2874-IPR025246_1668_1788-IPR012337_2412_2865	SRS020233	NODE_9252_length_4903_cov_16.5716	584	618	3440	3474	IPR012337:Ribonuclease H-like superfamily;IPR025246:Transposase IS30-like HTH domain;IPR036397:Ribonuclease H superfamily;PTHR10948:TRANSPOSASE
IS_length_2555-PTHR10948_398_1067-PTHR10948_20_155-IPR025246_20_140-IPR025246_1500_1620-PTHR10948_1503_1629-PTHR10948_1860_2547	SRS020233	NODE_9252_length_4903_cov_16.5716	752	795	3263	3306	IPR025246:Transposase IS30-like HTH domain;PTHR10948:TRANSPOSASE
IS_length_2111-IPR025246_20_140-IPR025246_1275_1395	SRS020233	NODE_9252_length_4903_cov_16.5716	977	1013	3045	3087	IPR025246:Transposase IS30-like HTH domain
IS_length_1893-IPR025246_20_140-IPR025246_1179_1299	SRS020233	NODE_9252_length_4903_cov_16.5716	1073	1122	2939	2965	IPR025246:Transposase IS30-like HTH domain
IS_length_2181-IPR004291_1870_2029	SRS020233	NODE_11392_length_4027_cov_10.0083	1551	1577	3705	3731	IPR004291:Transposase IS66	central domain
IS_length_2661-IPR012337_660_1059-IPR036397_588_1104-PTHR35004_513_1536	SRS020233	NODE_16818_length_2770_cov_44.8538	55	97	2673	2715	IPR012337:Ribonuclease H-like superfamily;IPR036397:Ribonuclease H superfamily;PTHR35004:TRANSPOSASE RV3428C-RELATED
IS_length_2648-IPR036397_570_1185-PTHR35004_228_1356-IPR012337_660_1077	SRS020233	NODE_17643_length_2648_cov_18.8627	1	34	2615	2648	IPR012337:Ribonuclease H-like superfamily;IPR036397:Ribonuclease H superfamily;PTHR35004:TRANSPOSASE RV3428C-RELATED
IS_length_2635-PTHR35004_916_2059-IPR036397_1285_1807-IPR012337_1369_1771	SRS020233	NODE_17723_length_2635_cov_64.8899	1	27	2609	2635	IPR012337:Ribonuclease H-like superfamily;IPR036397:Ribonuclease H superfamily;PTHR35004:TRANSPOSASE RV3428C-RELATED
IS_length_2619-PTHR35004_908_2051-IPR036397_1277_1799-IPR012337_1361_1763	SRS020233	NODE_17723_length_2635_cov_64.8899	9	52	2585	2627	IPR012337:Ribonuclease H-like superfamily;IPR036397:Ribonuclease H superfamily;PTHR35004:TRANSPOSASE RV3428C-RELATED
IS_length_1972-IPR002559_1438_1816-PTHR33258_1432_1858-IPR012337_1432_1927	SRS020233	NODE_17777_length_2627_cov_4.06532	356	384	2299	2327	IPR002559:Transposase	IS4-like;IPR012337:Ribonuclease H-like superfamily;PTHR33258:TRANSPOSASE INSL FOR INSERTION SEQUENCE ELEMENT IS186A-RELATED
IS_length_2555-IPR036397_1291_1768-PTHR35004_877_2065-IPR012337_1315_1720	SRS020233	NODE_18294_length_2555_cov_1089.76	1	33	2523	2555	IPR012337:Ribonuclease H-like superfamily;IPR036397:Ribonuclease H superfamily;PTHR35004:TRANSPOSASE RV3428C-RELATED
IS_length_2555-IPR036397_1291_1768-PTHR35004_877_2065-IPR012337_1315_1720	SRS020233	NODE_18294_length_2555_cov_1089.76	1	25	2523	2555	IPR012337:Ribonuclease H-like superfamily;IPR036397:Ribonuclease H superfamily;PTHR35004:TRANSPOSASE RV3428C-RELATED
IS_length_1703-IPR012337_693_1305-PTHR33258_750_1308-IPR002559_639_1269	SRS020233	NODE_18543_length_2526_cov_7.68677	729	755	2400	2431	IPR002559:Transposase	IS4-like;IPR012337:Ribonuclease H-like superfamily;PTHR33258:TRANSPOSASE INSL FOR INSERTION SEQUENCE ELEMENT IS186A-RELATED
IS_length_1951-IPR004291_673_1507	SRS020233	NODE_24689_length_1951_cov_43.9483	1	28	1924	1951	IPR004291:Transposase IS66	central domain
IS_length_1926-IPR008490_361_562-IPR025668_1366_1738-PTHR33408_226_1741	SRS020233	NODE_25050_length_1926_cov_102.732	1	46	1881	1926	IPR008490:Transposase InsH	N-terminal;IPR025668:Transposase DDE domain;PTHR33408:TRANSPOSASE
IS_length_1889-IPR013762_1023_1557	SRS020233	NODE_25614_length_1889_cov_118.425	1	27	1863	1889	IPR013762:Integrase-like	catalytic domain superfamily
IS_length_1454-IPR012337_478_1201-IPR002559_694_1171	SRS020233	NODE_30592_length_1613_cov_40.69	1	39	1423	1454	IPR002559:Transposase	IS4-like;IPR012337:Ribonuclease H-like superfamily
IS_length_1496-IPR013762_625_1219	SRS020233	NODE_33217_length_1496_cov_15.6877	1	27	1470	1496	IPR013762:Integrase-like	catalytic domain superfamily
IS_length_1462-PTHR33498_212_959-IPR002560_140_968	SRS020233	NODE_34111_length_1462_cov_131.89	1	26	1437	1462	IPR002560:Transposase IS204/IS1001/IS1096/IS1165	DDE domain;PTHR33498:TRANSPOSASE FOR INSERTION SEQUENCE ELEMENT IS1557
IS_length_1425-PTHR33498_716_1343-IPR002560_569_1343	SRS020233	NODE_35100_length_1425_cov_38.5066	1	25	1401	1425	IPR002560:Transposase IS204/IS1001/IS1096/IS1165	DDE domain;PTHR33498:TRANSPOSASE FOR INSERTION SEQUENCE ELEMENT IS1557
IS_length_1020-IPR013762_444_993	SRS020233	NODE_50031_length_1044_cov_8.54904	25	58	1007	1044	IPR013762:Integrase-like	catalytic domain superfamily
IS_length_785-IPR013762_163_712	SRS020233	NODE_65279_length_833_cov_7.87532	25	55	779	809	IPR013762:Integrase-like	catalytic domain superfamily
IS_length_1774-IPR013762_1126_1651	SRS020334	NODE_5_length_163900_cov_7.23953	159030	159063	160770	160803	IPR013762:Integrase-like	catalytic domain superfamily
IS_length_1584-PTHR33408_172_1465-IPR008490_280_502-IPR025668_1081_1438	SRS020334	NODE_19_length_91928_cov_102.901	1518	1550	3076	3101	IPR008490:Transposase InsH	N-terminal;IPR025668:Transposase DDE domain;PTHR33408:TRANSPOSASE
IS_length_2104-IPR002559_717_1638-IPR012337_708_1692	SRS020334	NODE_1474_length_7452_cov_9.06273	203	243	2271	2306	IPR002559:Transposase	IS4-like;IPR012337:Ribonuclease H-like superfamily
IS_length_2194-IPR002559_762_1683-IPR012337_753_1737	SRS020334	NODE_1474_length_7452_cov_9.06273	158	187	2322	2351	IPR002559:Transposase	IS4-like;IPR012337:Ribonuclease H-like superfamily
IS_length_1454-IPR002560_79_256-IPR002560_453_870-IPR029261_1115_1241	SRS020334	NODE_4979_length_3410_cov_24.9911	990	1029	2418	2443	IPR002560:Transposase IS204/IS1001/IS1096/IS1165	DDE domain;IPR029261:Transposase IS204/IS1001/IS1096/IS1165	zinc-finger
IS_length_1297-IPR032877_339_492-PTHR33498_216_777-IPR002560_537_777-PTHR33498_925_1270-IPR002560_925_1237	SRS020334	NODE_6640_length_2749_cov_10.5898	193	222	1463	1489	IPR002560:Transposase IS204/IS1001/IS1096/IS1165	DDE domain;IPR032877:Transposase IS204/IS1001/IS1096/IS1165	helix-turn-helix domain;PTHR33498:TRANSPOSASE FOR INSERTION SEQUENCE ELEMENT IS1557
IS_length_1449-IPR002514_213_492-PTHR42648_617_1403-PTHR42648:SF3_617_1403-IPR012337_899_1382-IPR036397_902_1388	SRS020334	NODE_9311_length_2092_cov_4.72607	170	195	1586	1618	IPR002514:Transposase IS3/IS911family;IPR012337:Ribonuclease H-like superfamily;IPR036397:Ribonuclease H superfamily;PTHR42648:SF3:TRANSPOSASE INSK FOR INSERTION SEQUENCE ELEMENT IS150-RELATED;PTHR42648:TRANSPOSASE	PUTATIVE-RELATED
IS_length_1332-IPR001207_358_430-IPR001207_262_454	SRS020334	NODE_10441_length_1900_cov_22.2726	1	25	1307	1332	IPR001207:Transposase	mutator type
IS_length_1445-IPR002560_47_251	SRS020334	NODE_11516_length_1751_cov_17.2818	132	175	1551	1576	IPR002560:Transposase IS204/IS1001/IS1096/IS1165	DDE domain
IS_length_1069-IPR001207_419_917	SRS020334	NODE_20074_length_1071_cov_31.9459	1	37	1040	1069	IPR001207:Transposase	mutator type
IS_length_680-PTHR36966_70_565-IPR036515_64_520-IPR036515_64_604-IPR002686_88_505-IPR002686_97_358	SRS020340	NODE_128_length_40427_cov_6.7287	5803	5832	6456	6482	IPR002686:Transposase IS200-like;IPR036515:Transposase IS200-like superfamily;PTHR36966:REP-ASSOCIATED TYROSINE TRANSPOSASE
IS_length_1502-IPR002560_965_1163-PTHR33498_611_1163	SRS020340	NODE_2238_length_5712_cov_10.8335	1962	1996	3429	3463	IPR002560:Transposase IS204/IS1001/IS1096/IS1165	DDE domain;PTHR33498:TRANSPOSASE FOR INSERTION SEQUENCE ELEMENT IS1557
IS_length_2668-PTHR35004_198_1326-IPR036397_594_1116-IPR012337_660_1074	SRS020340	NODE_4956_length_3298_cov_4.57447	571	605	3204	3238	IPR012337:Ribonuclease H-like superfamily;IPR036397:Ribonuclease H superfamily;PTHR35004:TRANSPOSASE RV3428C-RELATED
IS_length_646-IPR036515_147_573-IPR036515_159_555-IPR002686_156_540-IPR002686_171_540-PTHR36966_105_549	SRS020340	NODE_20200_length_1197_cov_2.87828	312	339	931	957	IPR002686:Transposase IS200-like;IPR036515:Transposase IS200-like superfamily;PTHR36966:REP-ASSOCIATED TYROSINE TRANSPOSASE
IS_length_2683-IPR036397_462_1125-IPR012337_621_1059-PTHR35004_75_1242	SRS020856	NODE_9_length_202130_cov_13.77	152512	152538	155169	155194	IPR012337:Ribonuclease H-like superfamily;IPR036397:Ribonuclease H superfamily;PTHR35004:TRANSPOSASE RV3428C-RELATED
IS_length_1451-IPR029261_265_391-IPR002560_625_1393-PTHR33498_256_1417	SRS020856	NODE_14_length_185849_cov_31.8625	6467	6505	7891	7917	IPR002560:Transposase IS204/IS1001/IS1096/IS1165	DDE domain;IPR029261:Transposase IS204/IS1001/IS1096/IS1165	zinc-finger;PTHR33498:TRANSPOSASE FOR INSERTION SEQUENCE ELEMENT IS1557
IS_length_2433-IPR012337_673_1072	SRS020856	NODE_2448_length_6074_cov_302.522	197	229	2600	2629	IPR012337:Ribonuclease H-like superfamily
IS_length_1031-IPR013762_401_962	SRS020856	NODE_3346_length_4880_cov_72.6763	899	932	1891	1929	IPR013762:Integrase-like	catalytic domain superfamily
IS_length_1447-PTHR33498_86_869-IPR002560_92_887	SRS020856	NODE_3529_length_4697_cov_7.88195	129	175	1534	1575	IPR002560:Transposase IS204/IS1001/IS1096/IS1165	DDE domain;PTHR33498:TRANSPOSASE FOR INSERTION SEQUENCE ELEMENT IS1557
IS_length_1411-PTHR33498_65_848-IPR002560_71_866	SRS020856	NODE_3529_length_4697_cov_7.88195	150	191	1518	1560	IPR002560:Transposase IS204/IS1001/IS1096/IS1165	DDE domain;PTHR33498:TRANSPOSASE FOR INSERTION SEQUENCE ELEMENT IS1557
IS_length_2957-IPR013762_1123_1597	SRS020856	NODE_4240_length_4083_cov_10.5569	546	582	3466	3502	IPR013762:Integrase-like	catalytic domain superfamily
IS_length_2857-IPR013762_1073_1547	SRS020856	NODE_4240_length_4083_cov_10.5569	596	621	3427	3452	IPR013762:Integrase-like	catalytic domain superfamily
IS_length_2747-IPR013762_1533_2058	SRS020856	NODE_6751_length_2933_cov_14.7255	25	55	2741	2771	IPR013762:Integrase-like	catalytic domain superfamily
IS_length_1553-IPR012337_652_1360-PTHR33258_652_1255-IPR002559_652_1168	SRS020856	NODE_8265_length_2531_cov_18.3914	865	902	2391	2417	IPR002559:Transposase	IS4-like;IPR012337:Ribonuclease H-like superfamily;PTHR33258:TRANSPOSASE INSL FOR INSERTION SEQUENCE ELEMENT IS186A-RELATED
IS_length_1178-IPR024445_407_950	SRS020856	NODE_14283_length_1638_cov_15.6601	101	126	1253	1278	IPR024445:ISXO2-like transposase domain
IS_length_895-IPR002686_357_699-IPR002686_354_699-IPR036515_363_744-IPR036515_345_702	SRS020856	NODE_14589_length_1610_cov_7.78521	335	361	1203	1229	IPR002686:Transposase IS200-like;IPR036515:Transposase IS200-like superfamily
IS_length_822-IPR002686_255_597-IPR002686_252_597-IPR036515_261_642-IPR036515_243_600	SRS020856	NODE_14589_length_1610_cov_7.78521	437	474	1227	1258	IPR002686:Transposase IS200-like;IPR036515:Transposase IS200-like superfamily
IS_length_1349-IPR001207_517_769	SRS020856	NODE_18023_length_1349_cov_604.76	1	30	1313	1349	IPR001207:Transposase	mutator type
IS_length_1349-IPR001207_517_769	SRS020856	NODE_18023_length_1349_cov_604.76	1	26	1325	1349	IPR001207:Transposase	mutator type
IS_length_1349-IPR001207_517_769	SRS020856	NODE_18023_length_1349_cov_604.76	1	30	1325	1349	IPR001207:Transposase	mutator type
IS_length_1344-IPR001207_456_759	SRS020856	NODE_18120_length_1344_cov_12.7254	1	27	1318	1344	IPR001207:Transposase	mutator type
IS_length_1174-IPR024442_129_261-IPR024445_672_1023-IPR024445_483_1023	SRS020856	NODE_21272_length_1174_cov_3309.57	1	32	1143	1174	IPR024442:Transposase	zinc-ribbon;IPR024445:ISXO2-like transposase domain
IS_length_1174-IPR024442_129_261-IPR024445_672_1023-IPR024445_483_1023	SRS020856	NODE_21272_length_1174_cov_3309.57	1	26	1143	1174	IPR024442:Transposase	zinc-ribbon;IPR024445:ISXO2-like transposase domain
IS_length_1032-IPR013762_405_963	SRS020856	NODE_22621_length_1109_cov_16.4383	39	72	1044	1070	IPR013762:Integrase-like	catalytic domain superfamily
IS_length_1033-IPR013762_406_964	SRS020856	NODE_22621_length_1109_cov_16.4383	38	70	1032	1070	IPR013762:Integrase-like	catalytic domain superfamily
IS_length_1069-IPR001207_349_847	SRS020856	NODE_23554_length_1069_cov_1206.05	1	39	1020	1069	IPR001207:Transposase	mutator type
IS_length_1431-PTHR33498_583_1384-IPR002560_586_1384	SRS021948	NODE_3_length_219830_cov_15.9932	28393	28421	29798	29823	IPR002560:Transposase IS204/IS1001/IS1096/IS1165	DDE domain;PTHR33498:TRANSPOSASE FOR INSERTION SEQUENCE ELEMENT IS1557
IS_length_625-IPR036515_106_457-IPR036515_103_478-IPR002686_115_457-IPR002686_115_457-PTHR33360_109_466	SRS021948	NODE_8_length_185868_cov_217.858	129584	129616	130176	130208	IPR002686:Transposase IS200-like;IPR036515:Transposase IS200-like superfamily;PTHR33360:TRANSPOSASE FOR INSERTION SEQUENCE ELEMENT IS200
IS_length_2956-IPR013762_1362_1887	SRS021948	NODE_28_length_131883_cov_13.5282	120703	120731	123630	123658	IPR013762:Integrase-like	catalytic domain superfamily
IS_length_2648-IPR036397_571_1165-IPR012337_655_1057-PTHR35004_193_1273	SRS021948	NODE_92_length_85677_cov_50.708	82890	82919	85508	85537	IPR012337:Ribonuclease H-like superfamily;IPR036397:Ribonuclease H superfamily;PTHR35004:TRANSPOSASE RV3428C-RELATED
IS_length_2390-IPR013762_1229_1754	SRS021948	NODE_237_length_58085_cov_67.0746	55680	55722	58027	58069	IPR013762:Integrase-like	catalytic domain superfamily
IS_length_1784-IPR013762_613_1189	SRS021948	NODE_287_length_53960_cov_251.646	1	40	1758	1784	IPR013762:Integrase-like	catalytic domain superfamily
IS_length_715-IPR004291_112_274-IPR039552_295_415	SRS021948	NODE_343_length_48966_cov_155.278	38894	38928	39576	39608	IPR004291:Transposase IS66	central domain;IPR039552:Transposase IS66	C-terminal
IS_length_722-IPR004291_112_274-IPR039552_295_415	SRS021948	NODE_343_length_48966_cov_155.278	38894	38928	39576	39615	IPR004291:Transposase IS66	central domain;IPR039552:Transposase IS66	C-terminal
IS_length_2634-IPR036397_1384_1915-IPR012337_1450_1840-PTHR35004_1186_2104	SRS021948	NODE_786_length_29057_cov_66.6497	9682	9713	12284	12315	IPR012337:Ribonuclease H-like superfamily;IPR036397:Ribonuclease H superfamily;PTHR35004:TRANSPOSASE RV3428C-RELATED
IS_length_2749-IPR013762_1493_2039	SRS021948	NODE_1129_length_22669_cov_7.3868	15583	15613	18282	18331	IPR013762:Integrase-like	catalytic domain superfamily
IS_length_1597-IPR013762_563_1088	SRS021948	NODE_1503_length_18099_cov_6.31601	11538	11564	13108	13134	IPR013762:Integrase-like	catalytic domain superfamily
IS_length_1888-IPR013762_997_1531	SRS021948	NODE_4206_length_7099_cov_65.7534	5	35	1846	1892	IPR013762:Integrase-like	catalytic domain superfamily
IS_length_2714-IPR024463_253_496-IPR039552_1564_1684-IPR004291_700_1543-IPR008878_1880_2174-IPR008878_1856_2189	SRS021948	NODE_6367_length_4933_cov_53.9676	2165	2191	4852	4878	IPR004291:Transposase IS66	central domain;IPR008878:Transposase IS66	Orf2;IPR024463:Transposase TnpC	homeodomain;IPR039552:Transposase IS66	C-terminal
IS_length_2637-PTHR35004_211_1354-IPR036397_580_1102-IPR012337_664_1066	SRS021948	NODE_7166_length_4448_cov_14.7148	930	965	3531	3566	IPR012337:Ribonuclease H-like superfamily;IPR036397:Ribonuclease H superfamily;PTHR35004:TRANSPOSASE RV3428C-RELATED
IS_length_2710-IPR013762_1741_2275	SRS021948	NODE_9300_length_3565_cov_12.5618	843	871	3511	3552	IPR013762:Integrase-like	catalytic domain superfamily
IS_length_2847-PTHR33360_2291_2633-IPR002686_2279_2621-IPR002686_2291_2621-IPR036515_2288_2657-IPR036515_2273_2624	SRS021948	NODE_11082_length_3075_cov_135.44	86	113	2901	2932	IPR002686:Transposase IS200-like;IPR036515:Transposase IS200-like superfamily;PTHR33360:TRANSPOSASE FOR INSERTION SEQUENCE ELEMENT IS200
IS_length_2607-IPR012337_1330_1774-IPR036397_1336_1822-PTHR35004_883_2158	SRS021948	NODE_13468_length_2607_cov_59.2939	1	28	2580	2607	IPR012337:Ribonuclease H-like superfamily;IPR036397:Ribonuclease H superfamily;PTHR35004:TRANSPOSASE RV3428C-RELATED
IS_length_2569-IPR008878_405_750-IPR008878_429_711-IPR039552_2292_2412-IPR004291_1437_2271-IPR024463_993_1230	SRS021948	NODE_13707_length_2569_cov_287.162	1	34	2529	2569	IPR004291:Transposase IS66	central domain;IPR008878:Transposase IS66	Orf2;IPR024463:Transposase TnpC	homeodomain;IPR039552:Transposase IS66	C-terminal
IS_length_2372-IPR008878_284_554-IPR024463_829_1090-IPR004291_1273_2116	SRS021948	NODE_15017_length_2372_cov_180.174	1	27	2326	2372	IPR004291:Transposase IS66	central domain;IPR008878:Transposase IS66	Orf2;IPR024463:Transposase TnpC	homeodomain
IS_length_1574-IPR014737_1215_1539-IPR012337_96_1527-IPR002559_960_1233-PTHR37319_153_1518-IPR014735_93_234-IPR038215_84_234	SRS021948	NODE_23648_length_1574_cov_1546.3	1	27	1548	1574	IPR002559:Transposase	IS4-like;IPR012337:Ribonuclease H-like superfamily;IPR014735:Transposase	Tn5-like	N-terminal;IPR014737:Transposase	Tn5-like	C-terminal;IPR038215:Transposase	Tn5-like	N-terminal domain superfamily;PTHR37319:TRANSPOSASE
IS_length_1574-IPR014737_1215_1539-IPR012337_96_1527-IPR002559_960_1233-PTHR37319_153_1518-IPR014735_93_234-IPR038215_84_234	SRS021948	NODE_23648_length_1574_cov_1546.3	1	27	1526	1574	IPR002559:Transposase	IS4-like;IPR012337:Ribonuclease H-like superfamily;IPR014735:Transposase	Tn5-like	N-terminal;IPR014737:Transposase	Tn5-like	C-terminal;IPR038215:Transposase	Tn5-like	N-terminal domain superfamily;PTHR37319:TRANSPOSASE
IS_length_1031-IPR013762_438_1002	SRS021954	NODE_3192_length_5369_cov_14.1632	3834	3864	4834	4864	IPR013762:Integrase-like	catalytic domain superfamily
IS_length_1031-IPR013762_438_1002	SRS021954	NODE_3192_length_5369_cov_14.1632	3834	3861	4838	4864	IPR013762:Integrase-like	catalytic domain superfamily
IS_length_2676-PTHR35004_198_1326-IPR036397_597_1116-IPR012337_660_1074	SRS021954	NODE_8704_length_2676_cov_49.6948	1	35	2641	2676	IPR012337:Ribonuclease H-like superfamily;IPR036397:Ribonuclease H superfamily;PTHR35004:TRANSPOSASE RV3428C-RELATED
IS_length_1648-IPR002514_475_697-PTHR46889_792_1062-IPR012337_1194_1626-PTHR46889_1194_1623-IPR036397_1191_1626	SRS021954	NODE_12152_length_2075_cov_27.7243	292	336	1914	1939	IPR002514:Transposase IS3/IS911family;IPR012337:Ribonuclease H-like superfamily;IPR036397:Ribonuclease H superfamily;PTHR46889:TRANSPOSASE INSF FOR INSERTION SEQUENCE IS3B-RELATED
IS_length_1606-IPR002514_452_674-PTHR46889_769_1039-IPR036397_1168_1600-PTHR46889_1171_1597-IPR012337_1171_1594	SRS021954	NODE_12152_length_2075_cov_27.7243	315	355	1895	1920	IPR002514:Transposase IS3/IS911family;IPR012337:Ribonuclease H-like superfamily;IPR036397:Ribonuclease H superfamily;PTHR46889:TRANSPOSASE INSF FOR INSERTION SEQUENCE IS3B-RELATED
IS_length_1630-IPR002514_457_679-PTHR46889_774_1044-IPR012337_1176_1608-PTHR46889_1176_1605-IPR036397_1173_1608	SRS021954	NODE_12152_length_2075_cov_27.7243	310	338	1910	1939	IPR002514:Transposase IS3/IS911family;IPR012337:Ribonuclease H-like superfamily;IPR036397:Ribonuclease H superfamily;PTHR46889:TRANSPOSASE INSF FOR INSERTION SEQUENCE IS3B-RELATED
IS_length_1330-IPR001207_529_808	SRS021954	NODE_12837_length_1986_cov_47.4682	498	529	1801	1827	IPR001207:Transposase	mutator type
IS_length_1704-IPR025246_301_424-PTHR10948_592_1450-PTHR10948_304_484	SRS021954	NODE_14327_length_1815_cov_4.05284	30	55	1704	1733	IPR025246:Transposase IS30-like HTH domain;PTHR10948:TRANSPOSASE
IS_length_647-IPR036515_124_520-IPR036515_112_538-IPR002686_121_505-IPR002686_136_505-PTHR36966_70_514	SRS021960	NODE_11_length_80005_cov_8.55022	36111	36136	36731	36757	IPR002686:Transposase IS200-like;IPR036515:Transposase IS200-like superfamily;PTHR36966:REP-ASSOCIATED TYROSINE TRANSPOSASE
IS_length_2244-PTHR10948_605_926-IPR012337_608_905	SRS021960	NODE_212_length_17605_cov_6.15442	15096	15121	17299	17339	IPR012337:Ribonuclease H-like superfamily;PTHR10948:TRANSPOSASE
IS_length_1620-IPR013762_525_1050	SRS021960	NODE_5104_length_3000_cov_4.06452	711	743	2290	2330	IPR013762:Integrase-like	catalytic domain superfamily
IS_length_1543-PTHR10948_535_1510-IPR012337_1069_1513-IPR025246_529_658-IPR036397_1057_1528	SRS021960	NODE_6716_length_2486_cov_8.19827	784	812	2294	2326	IPR012337:Ribonuclease H-like superfamily;IPR025246:Transposase IS30-like HTH domain;IPR036397:Ribonuclease H superfamily;PTHR10948:TRANSPOSASE
IS_length_1086-IPR025246_24_150-IPR012337_537_978-PTHR10948_24_966-IPR036397_513_978	SRS021960	NODE_8539_length_2124_cov_12.2953	351	398	1403	1436	IPR012337:Ribonuclease H-like superfamily;IPR025246:Transposase IS30-like HTH domain;IPR036397:Ribonuclease H superfamily;PTHR10948:TRANSPOSASE
IS_length_1133-IPR002514_124_349-IPR002514_742_955	SRS021960	NODE_11928_length_1689_cov_20.8941	391	431	1482	1523	IPR002514:Transposase IS3/IS911family
IS_length_1103-IPR002514_109_334-IPR002514_727_940	SRS021960	NODE_11928_length_1689_cov_20.8941	406	431	1483	1508	IPR002514:Transposase IS3/IS911family
IS_length_917-IPR002514_19_244-IPR002514_637_850	SRS021960	NODE_11928_length_1689_cov_20.8941	496	537	1382	1412	IPR002514:Transposase IS3/IS911family
IS_length_852-IPR002514_11_236-IPR002514_611_824	SRS021960	NODE_11928_length_1689_cov_20.8941	522	571	1343	1373	IPR002514:Transposase IS3/IS911family
IS_length_688-IPR002514_11_167-IPR002514_521_677	SRS021960	NODE_11928_length_1689_cov_20.8941	612	644	1271	1299	IPR002514:Transposase IS3/IS911family
IS_length_624-IPR002514_10_139-IPR002514_487_616	SRS021960	NODE_11928_length_1689_cov_20.8941	646	684	1238	1269	IPR002514:Transposase IS3/IS911family
IS_length_608-IPR002514_11_137-IPR002514_482_602	SRS021960	NODE_11928_length_1689_cov_20.8941	651	685	1230	1258	IPR002514:Transposase IS3/IS911family
IS_length_1067-IPR002514_91_316-IPR002514_709_922	SRS021960	NODE_11928_length_1689_cov_20.8941	424	451	1463	1490	IPR002514:Transposase IS3/IS911family
IS_length_1511-IPR036397_440_965-IPR012337_455_926-PTHR42648_128_941-IPR002514_1120_1360	SRS021960	NODE_12796_length_1602_cov_5.16548	39	70	1520	1549	IPR002514:Transposase IS3/IS911family;IPR012337:Ribonuclease H-like superfamily;IPR036397:Ribonuclease H superfamily;PTHR42648:TRANSPOSASE	PUTATIVE-RELATED
IS_length_1316-PTHR33498_201_861-IPR029261_207_336-IPR002560_552_876-IPR032877_360_504-IPR002560_992_1268-PTHR33498_995_1277	SRS021960	NODE_14077_length_1495_cov_4.16944	70	95	1360	1385	IPR002560:Transposase IS204/IS1001/IS1096/IS1165	DDE domain;IPR029261:Transposase IS204/IS1001/IS1096/IS1165	zinc-finger;IPR032877:Transposase IS204/IS1001/IS1096/IS1165	helix-turn-helix domain;PTHR33498:TRANSPOSASE FOR INSERTION SEQUENCE ELEMENT IS1557
IS_length_948-IPR005063_334_694	SRS021960	NODE_21234_length_1078_cov_11.4614	66	92	987	1013	IPR005063:Transposase	IS1
IS_length_664-IPR005063_270_630	SRS021960	NODE_21234_length_1078_cov_11.4614	208	234	831	871	IPR005063:Transposase	IS1
IS_length_758-IPR005063_365_725	SRS021960	NODE_21234_length_1078_cov_11.4614	161	195	884	918	IPR005063:Transposase	IS1
IS_length_1402-IPR001959_622_967-IPR010095_868_1111-IPR010095_1030_1273-PTHR30405_124_1285	SRS022143	NODE_2_length_276333_cov_39.9461	270	301	1645	1671	IPR001959:Probable transposase	IS891/IS1136/IS1341;IPR010095:Transposase IS605	OrfB	C-terminal;PTHR30405:TRANSPOSASE
IS_length_1413-IPR001959_622_967-IPR010095_868_1111-IPR010095_1030_1273-PTHR30405_124_1285	SRS022143	NODE_2_length_276333_cov_39.9461	270	296	1648	1682	IPR001959:Probable transposase	IS891/IS1136/IS1341;IPR010095:Transposase IS605	OrfB	C-terminal;PTHR30405:TRANSPOSASE
IS_length_1410-IPR001959_623_965-PTHR30405_128_1280-IPR010095_866_1109	SRS022143	NODE_282_length_36609_cov_40.3939	2056	2087	3423	3465	IPR001959:Probable transposase	IS891/IS1136/IS1341;IPR010095:Transposase IS605	OrfB	C-terminal;PTHR30405:TRANSPOSASE
IS_length_1278-IPR002559_313_595-PTHR33408_292_649	SRS022143	NODE_786_length_20496_cov_24.3326	17254	17299	18488	18531	IPR002559:Transposase	IS4-like;PTHR33408:TRANSPOSASE
IS_length_759-IPR036515_81_441-IPR036515_99_480-IPR002686_93_435-IPR002686_90_435-PTHR33360:SF2_84_447-PTHR33360_84_447	SRS022143	NODE_1298_length_15255_cov_12.4069	286	312	1019	1044	IPR002686:Transposase IS200-like;IPR036515:Transposase IS200-like superfamily;PTHR33360:SF2:TRANSPOSASE FOR INSERTION SEQUENCE ELEMENT IS200;PTHR33360:TRANSPOSASE FOR INSERTION SEQUENCE ELEMENT IS200
IS_length_720-IPR036515_62_422-IPR036515_80_461-IPR002686_74_416-IPR002686_71_416-PTHR33360:SF2_65_428-PTHR33360_65_428	SRS022143	NODE_1298_length_15255_cov_12.4069	305	342	987	1024	IPR002686:Transposase IS200-like;IPR036515:Transposase IS200-like superfamily;PTHR33360:SF2:TRANSPOSASE FOR INSERTION SEQUENCE ELEMENT IS200;PTHR33360:TRANSPOSASE FOR INSERTION SEQUENCE ELEMENT IS200
IS_length_1346-IPR001207_368_674	SRS022143	NODE_1705_length_12818_cov_6.41221	8355	8381	9657	9700	IPR001207:Transposase	mutator type
IS_length_782-IPR002686_190_619-IPR002686_175_628-IPR036515_157_655-IPR036515_160_640-PTHR36966_109_634	SRS022143	NODE_1824_length_12249_cov_14.9467	9393	9421	10132	10174	IPR002686:Transposase IS200-like;IPR036515:Transposase IS200-like superfamily;PTHR36966:REP-ASSOCIATED TYROSINE TRANSPOSASE
IS_length_945-IPR002686_362_791-IPR002686_347_800-IPR036515_329_827-IPR036515_332_812-PTHR36966_281_806	SRS022143	NODE_1824_length_12249_cov_14.9467	9221	9249	10139	10165	IPR002686:Transposase IS200-like;IPR036515:Transposase IS200-like superfamily;PTHR36966:REP-ASSOCIATED TYROSINE TRANSPOSASE
IS_length_836-IPR002686_266_695-IPR002686_251_704-IPR036515_233_731-IPR036515_236_716-PTHR36966_185_710	SRS022143	NODE_1824_length_12249_cov_14.9467	9317	9358	10117	10152	IPR002686:Transposase IS200-like;IPR036515:Transposase IS200-like superfamily;PTHR36966:REP-ASSOCIATED TYROSINE TRANSPOSASE
IS_length_865-IPR002686_279_708-IPR002686_264_717-IPR036515_246_744-IPR036515_249_729-PTHR36966_198_723	SRS022143	NODE_1824_length_12249_cov_14.9467	9304	9342	10132	10168	IPR002686:Transposase IS200-like;IPR036515:Transposase IS200-like superfamily;PTHR36966:REP-ASSOCIATED TYROSINE TRANSPOSASE
IS_length_940-IPR002686_359_788-IPR002686_344_797-IPR036515_326_824-IPR036515_329_809-PTHR36966_278_803	SRS022143	NODE_1824_length_12249_cov_14.9467	9224	9253	10132	10163	IPR002686:Transposase IS200-like;IPR036515:Transposase IS200-like superfamily;PTHR36966:REP-ASSOCIATED TYROSINE TRANSPOSASE
IS_length_2203-IPR013762_1135_1660	SRS022143	NODE_1893_length_11997_cov_40.0135	5144	5169	7321	7346	IPR013762:Integrase-like	catalytic domain superfamily
IS_length_2073-IPR013762_935_1472	SRS022143	NODE_4911_length_6240_cov_34.5787	1	30	2044	2073	IPR013762:Integrase-like	catalytic domain superfamily
IS_length_602-IPR025668_358_460	SRS022143	NODE_12182_length_3109_cov_42.2547	716	741	1292	1317	IPR025668:Transposase DDE domain
IS_length_2019-IPR013762_859_1402	SRS022143	NODE_15845_length_2497_cov_12.6294	240	267	2231	2258	IPR013762:Integrase-like	catalytic domain superfamily
IS_length_2497-IPR013762_1098_1641	SRS022143	NODE_15845_length_2497_cov_12.6294	1	30	2468	2497	IPR013762:Integrase-like	catalytic domain superfamily
IS_length_2002-IPR013762_886_1444	SRS022143	NODE_19673_length_2061_cov_2.15503	31	59	2006	2032	IPR013762:Integrase-like	catalytic domain superfamily
IS_length_1025-IPR013762_401_959	SRS022143	NODE_19673_length_2061_cov_2.15503	516	546	1510	1540	IPR013762:Integrase-like	catalytic domain superfamily
IS_length_1178-IPR024442_132_264-IPR024445_675_1026-IPR024445_483_1026	SRS022143	NODE_20400_length_1994_cov_19.2553	404	445	1556	1581	IPR024442:Transposase	zinc-ribbon;IPR024445:ISXO2-like transposase domain
IS_length_1625-IPR036397_988_1507-PTHR42648_730_1498-IPR012337_982_1489	SRS022143	NODE_23065_length_1786_cov_6.22588	25	55	1619	1649	IPR012337:Ribonuclease H-like superfamily;IPR036397:Ribonuclease H superfamily;PTHR42648:TRANSPOSASE	PUTATIVE-RELATED
IS_length_1178-IPR024442_62_194-IPR024445_614_950	SRS022143	NODE_27334_length_1522_cov_42.0484	55	80	1204	1232	IPR024442:Transposase	zinc-ribbon;IPR024445:ISXO2-like transposase domain
IS_length_1288-IPR001207_101_1169-IPR001207_734_806-IPR001207_122_1205	SRS022143	NODE_32676_length_1288_cov_50.9059	1	29	1251	1288	IPR001207:Transposase	mutator type
IS_length_1288-IPR001207_101_1169-IPR001207_734_806-IPR001207_122_1205	SRS022143	NODE_32676_length_1288_cov_50.9059	1	25	1264	1288	IPR001207:Transposase	mutator type
IS_length_2044-IPR013762_1455_1989	SRS022149	NODE_2_length_355830_cov_12.1959	303125	303151	305143	305168	IPR013762:Integrase-like	catalytic domain superfamily
IS_length_2665-PTHR35004_194_1322-IPR036397_590_1112-IPR012337_656_1070	SRS022149	NODE_345_length_20662_cov_12.1835	6384	6414	9017	9048	IPR012337:Ribonuclease H-like superfamily;IPR036397:Ribonuclease H superfamily;PTHR35004:TRANSPOSASE RV3428C-RELATED
IS_length_1909-IPR012337_1148_1661-IPR017894_836_998-PTHR35004_839_1715-IPR036397_1139_1592-PTHR35004:SF6_839_1715	SRS022149	NODE_8925_length_2239_cov_5.69918	258	284	2129	2166	IPR012337:Ribonuclease H-like superfamily;IPR017894:HTH domain	IS21 transposase-type;IPR036397:Ribonuclease H superfamily;PTHR35004:SF6:TRANSPOSASE RV3428C-RELATED;PTHR35004:TRANSPOSASE RV3428C-RELATED
IS_length_1443-PTHR33498_165_954-IPR002560_186_981	SRS022149	NODE_10084_length_2076_cov_5.89807	242	273	1653	1684	IPR002560:Transposase IS204/IS1001/IS1096/IS1165	DDE domain;PTHR33498:TRANSPOSASE FOR INSERTION SEQUENCE ELEMENT IS1557
IS_length_1265-PTHR42648_143_941-IPR012337_434_944-IPR036397_446_938	SRS022149	NODE_14553_length_1665_cov_14.8783	401	443	1632	1665	IPR012337:Ribonuclease H-like superfamily;IPR036397:Ribonuclease H superfamily;PTHR42648:TRANSPOSASE	PUTATIVE-RELATED
IS_length_1312-IPR002560_597_1251-PTHR33498_597_1266	SRS022149	NODE_14643_length_1659_cov_3.93017	142	171	1424	1453	IPR002560:Transposase IS204/IS1001/IS1096/IS1165	DDE domain;PTHR33498:TRANSPOSASE FOR INSERTION SEQUENCE ELEMENT IS1557
IS_length_2213-IPR010095_1567_1759-IPR010095_1567_1759-PTHR30405_1171_1837-PTHR30405_1171_1837	SRS022530	NODE_16_length_190033_cov_39.5335	23351	23382	25532	25563	IPR010095:Transposase IS605	OrfB	C-terminal;PTHR30405:TRANSPOSASE
IS_length_2213-IPR010095_1567_1759-IPR010095_1567_1759-PTHR30405_1171_1837-PTHR30405_1171_1837	SRS022530	NODE_17_length_189754_cov_39.5253	23072	23103	25253	25284	IPR010095:Transposase IS605	OrfB	C-terminal;PTHR30405:TRANSPOSASE
IS_length_1324-IPR002559_793_1165-IPR008490_208_412-PTHR33408_70_1219	SRS022530	NODE_70_length_87190_cov_18.3993	162	195	1449	1485	IPR002559:Transposase	IS4-like;IPR008490:Transposase InsH	N-terminal;PTHR33408:TRANSPOSASE
IS_length_1237-IPR008490_307_520-PTHR35604_157_1153-IPR002559_571_1120	SRS022530	NODE_114_length_60835_cov_95.8214	51805	51834	53009	53041	IPR002559:Transposase	IS4-like;IPR008490:Transposase InsH	N-terminal;PTHR35604:TRANSPOSASE INSH FOR INSERTION SEQUENCE ELEMENT IS5A-RELATED
IS_length_1357-IPR001207_465_537-IPR001207_372_558	SRS022530	NODE_460_length_23882_cov_22.4792	866	898	2189	2222	IPR001207:Transposase	mutator type
IS_length_1473-IPR012337_232_529-IPR036397_229_541-IPR002514_865_1042	SRS022530	NODE_1065_length_13883_cov_5.2393	781	816	2221	2253	IPR002514:Transposase IS3/IS911family;IPR012337:Ribonuclease H-like superfamily;IPR036397:Ribonuclease H superfamily
IS_length_1930-IPR013762_825_1368	SRS022530	NODE_5064_length_4411_cov_13.6364	2161	2186	4059	4090	IPR013762:Integrase-like	catalytic domain superfamily
IS_length_2444-IPR013762_1082_1625	SRS022530	NODE_5064_length_4411_cov_13.6364	1904	1931	4320	4347	IPR013762:Integrase-like	catalytic domain superfamily
IS_length_2056-IPR013762_888_1431	SRS022530	NODE_5064_length_4411_cov_13.6364	2098	2138	4113	4153	IPR013762:Integrase-like	catalytic domain superfamily
IS_length_2975-PTHR33408_5_485-IPR008490_164_374-IPR006842_816_1158-PTHR33408_2490_2970-IPR008490_2649_2859	SRS022530	NODE_5178_length_4321_cov_42.0652	674	708	3614	3648	IPR006842:Transposase (putative)	YhgA-like;IPR008490:Transposase InsH	N-terminal;PTHR33408:TRANSPOSASE
IS_length_2903-PTHR33408_5_449-IPR008490_164_374-IPR006842_780_1122-PTHR33408_2454_2898-IPR008490_2613_2823	SRS022530	NODE_5178_length_4321_cov_42.0652	710	735	3587	3612	IPR006842:Transposase (putative)	YhgA-like;IPR008490:Transposase InsH	N-terminal;PTHR33408:TRANSPOSASE
IS_length_2825-PTHR33408_5_395-IPR008490_164_374-IPR006842_741_1083-PTHR33408_2415_2805-IPR008490_2574_2784	SRS022530	NODE_5178_length_4321_cov_42.0652	749	776	3536	3573	IPR006842:Transposase (putative)	YhgA-like;IPR008490:Transposase InsH	N-terminal;PTHR33408:TRANSPOSASE
IS_length_2763-PTHR33408_4_373-IPR008490_163_373-IPR006842_710_1052-PTHR33408_2384_2753-IPR008490_2543_2753	SRS022530	NODE_5178_length_4321_cov_42.0652	780	806	3516	3542	IPR006842:Transposase (putative)	YhgA-like;IPR008490:Transposase InsH	N-terminal;PTHR33408:TRANSPOSASE
IS_length_2741-IPR008490_164_368-PTHR33408_5_368-IPR006842_699_1041-IPR008490_2532_2736-PTHR33408_2373_2736	SRS022530	NODE_5178_length_4321_cov_42.0652	791	834	3488	3531	IPR006842:Transposase (putative)	YhgA-like;IPR008490:Transposase InsH	N-terminal;PTHR33408:TRANSPOSASE
IS_length_2671-IPR008490_162_330-PTHR33408_3_324-IPR006842_664_1006-IPR008490_2497_2665-PTHR33408_2338_2659	SRS022530	NODE_5178_length_4321_cov_42.0652	826	855	3467	3496	IPR006842:Transposase (putative)	YhgA-like;IPR008490:Transposase InsH	N-terminal;PTHR33408:TRANSPOSASE
IS_length_2657-IPR008490_164_320-PTHR33408_5_317-IPR006842_657_999-IPR008490_2490_2646-PTHR33408_2331_2643	SRS022530	NODE_5178_length_4321_cov_42.0652	833	873	3449	3489	IPR006842:Transposase (putative)	YhgA-like;IPR008490:Transposase InsH	N-terminal;PTHR33408:TRANSPOSASE
IS_length_2573-IPR008490_164_284-IPR006842_615_957-IPR008490_2448_2568	SRS022530	NODE_5178_length_4321_cov_42.0652	875	917	3405	3447	IPR006842:Transposase (putative)	YhgA-like;IPR008490:Transposase InsH	N-terminal
IS_length_2337-IPR006842_496_838	SRS022530	NODE_5178_length_4321_cov_42.0652	994	1020	3302	3330	IPR006842:Transposase (putative)	YhgA-like
IS_length_2219-IPR006842_438_780	SRS022530	NODE_5178_length_4321_cov_42.0652	1052	1083	3239	3270	IPR006842:Transposase (putative)	YhgA-like
IS_length_2115-IPR006842_385_727	SRS022530	NODE_5178_length_4321_cov_42.0652	1105	1144	3178	3219	IPR006842:Transposase (putative)	YhgA-like
IS_length_2043-IPR006842_350_692	SRS022530	NODE_5178_length_4321_cov_42.0652	1140	1173	3149	3182	IPR006842:Transposase (putative)	YhgA-like
IS_length_1993-IPR006842_325_667	SRS022530	NODE_5178_length_4321_cov_42.0652	1165	1200	3120	3157	IPR006842:Transposase (putative)	YhgA-like
IS_length_1957-IPR006842_307_649	SRS022530	NODE_5178_length_4321_cov_42.0652	1183	1208	3100	3139	IPR006842:Transposase (putative)	YhgA-like
IS_length_1922-IPR006842_289_631	SRS022530	NODE_5178_length_4321_cov_42.0652	1201	1246	3077	3122	IPR006842:Transposase (putative)	YhgA-like
IS_length_2022-IPR006842_335_677	SRS022530	NODE_5178_length_4321_cov_42.0652	1155	1184	3138	3176	IPR006842:Transposase (putative)	YhgA-like
IS_length_2293-IPR006842_475_817	SRS022530	NODE_5178_length_4321_cov_42.0652	1015	1050	3272	3307	IPR006842:Transposase (putative)	YhgA-like
IS_length_2423-IPR006842_540_882	SRS022530	NODE_5178_length_4321_cov_42.0652	950	978	3344	3372	IPR006842:Transposase (putative)	YhgA-like
IS_length_2489-IPR006842_573_915	SRS022530	NODE_5178_length_4321_cov_42.0652	917	953	3369	3405	IPR006842:Transposase (putative)	YhgA-like
IS_length_2839-PTHR33408_3_405-IPR008490_162_372-IPR006842_748_1090-PTHR33408_2422_2824-IPR008490_2581_2791	SRS022530	NODE_5178_length_4321_cov_42.0652	742	776	3546	3580	IPR006842:Transposase (putative)	YhgA-like;IPR008490:Transposase InsH	N-terminal;PTHR33408:TRANSPOSASE
IS_length_2668-PTHR35004_925_2053-IPR036397_1324_1843-IPR012337_1387_1801	SRS022530	NODE_7621_length_3085_cov_8.66535	326	356	2963	2993	IPR012337:Ribonuclease H-like superfamily;IPR036397:Ribonuclease H superfamily;PTHR35004:TRANSPOSASE RV3428C-RELATED
IS_length_1288-IPR001207_122_1205-IPR001207_101_1169-IPR001207_734_806	SRS022530	NODE_17915_length_1288_cov_13.4047	1	25	1264	1288	IPR001207:Transposase	mutator type
IS_length_2949-PTHR30298_1485_2010-IPR002559_1996_2398-PTHR30298_2014_2398	SRS022536	NODE_52_length_86455_cov_18.9133	77342	77387	80261	80290	IPR002559:Transposase	IS4-like;PTHR30298:H REPEAT-ASSOCIATED PREDICTED TRANSPOSASE
IS_length_2427-IPR012337_669_1068	SRS022536	NODE_712_length_20799_cov_70.8659	15494	15522	17893	17920	IPR012337:Ribonuclease H-like superfamily
IS_length_1795-IPR013762_1137_1662	SRS022536	NODE_1431_length_13598_cov_4.87787	7728	7767	9483	9522	IPR013762:Integrase-like	catalytic domain superfamily
IS_length_2192-IPR013762_854_1409	SRS022536	NODE_1863_length_11544_cov_18.9042	116	157	2266	2307	IPR013762:Integrase-like	catalytic domain superfamily
IS_length_1274-PTHR42648_48_585-IPR036397_90_573-IPR012337_90_570-PTHR42648:SF3_48_585	SRS022536	NODE_3673_length_7482_cov_62.5221	3982	4016	5226	5255	IPR012337:Ribonuclease H-like superfamily;IPR036397:Ribonuclease H superfamily;PTHR42648:SF3:TRANSPOSASE INSK FOR INSERTION SEQUENCE ELEMENT IS150-RELATED;PTHR42648:TRANSPOSASE	PUTATIVE-RELATED
IS_length_2651-IPR036397_588_1098-PTHR35004_180_1530-IPR012337_657_1053	SRS022536	NODE_6086_length_5260_cov_3.85053	2355	2390	4970	5005	IPR012337:Ribonuclease H-like superfamily;IPR036397:Ribonuclease H superfamily;PTHR35004:TRANSPOSASE RV3428C-RELATED
IS_length_1389-PTHR33498_312_1311-IPR002560_597_1314-IPR032877_402_534	SRS022536	NODE_7963_length_4319_cov_6.82528	2412	2443	3774	3800	IPR002560:Transposase IS204/IS1001/IS1096/IS1165	DDE domain;IPR032877:Transposase IS204/IS1001/IS1096/IS1165	helix-turn-helix domain;PTHR33498:TRANSPOSASE FOR INSERTION SEQUENCE ELEMENT IS1557
IS_length_2668-PTHR35004_198_1326-IPR036397_594_1116-IPR012337_660_1074	SRS022536	NODE_14444_length_2668_cov_25.9571	1	31	2638	2668	IPR012337:Ribonuclease H-like superfamily;IPR036397:Ribonuclease H superfamily;PTHR35004:TRANSPOSASE RV3428C-RELATED
IS_length_1512-IPR012337_454_925-IPR036397_439_961-PTHR42648_127_940-IPR002514_1119_1353	SRS022536	NODE_21050_length_1903_cov_4.80303	313	343	1793	1824	IPR002514:Transposase IS3/IS911family;IPR012337:Ribonuclease H-like superfamily;IPR036397:Ribonuclease H superfamily;PTHR42648:TRANSPOSASE	PUTATIVE-RELATED
IS_length_647-IPR036515_160_556-IPR036515_148_574-IPR002686_157_541-IPR002686_172_541-PTHR36966_106_550	SRS022536	NODE_24678_length_1627_cov_4.5757	681	707	1301	1327	IPR002686:Transposase IS200-like;IPR036515:Transposase IS200-like superfamily;PTHR36966:REP-ASSOCIATED TYROSINE TRANSPOSASE
IS_length_1257-IPR036397_453_951-IPR012337_447_957-PTHR42648_156_954	SRS022536	NODE_31944_length_1257_cov_39.6181	1	41	1213	1257	IPR012337:Ribonuclease H-like superfamily;IPR036397:Ribonuclease H superfamily;PTHR42648:TRANSPOSASE	PUTATIVE-RELATED
IS_length_1257-IPR036397_453_951-IPR012337_447_957-PTHR42648_156_954	SRS022536	NODE_31944_length_1257_cov_39.6181	1	34	1224	1257	IPR012337:Ribonuclease H-like superfamily;IPR036397:Ribonuclease H superfamily;PTHR42648:TRANSPOSASE	PUTATIVE-RELATED
IS_length_2976-IPR013762_1422_1944	SRS022713	NODE_4_length_275632_cov_28.8516	193829	193855	196770	196804	IPR013762:Integrase-like	catalytic domain superfamily
IS_length_2908-IPR013762_1391_1913	SRS022713	NODE_4_length_275632_cov_28.8516	193860	193892	196735	196767	IPR013762:Integrase-like	catalytic domain superfamily
IS_length_2732-IPR013762_1303_1825	SRS022713	NODE_4_length_275632_cov_28.8516	193948	193994	196633	196679	IPR013762:Integrase-like	catalytic domain superfamily
IS_length_2694-IPR013762_1284_1806	SRS022713	NODE_4_length_275632_cov_28.8516	193967	193999	196628	196660	IPR013762:Integrase-like	catalytic domain superfamily
IS_length_2867-IPR013762_1364_1886	SRS022713	NODE_4_length_275632_cov_28.8516	193887	193915	196712	196753	IPR013762:Integrase-like	catalytic domain superfamily
IS_length_1842-IPR008490_277_484-PTHR33408_130_1669-IPR025668_1273_1648	SRS022713	NODE_17_length_190626_cov_30.0545	53538	53572	55345	55379	IPR008490:Transposase InsH	N-terminal;IPR025668:Transposase DDE domain;PTHR33408:TRANSPOSASE
IS_length_1922-IPR013762_744_1359	SRS022713	NODE_32_length_140673_cov_29.952	132014	132040	133906	133935	IPR013762:Integrase-like	catalytic domain superfamily
IS_length_1895-IPR013762_732_1347	SRS022713	NODE_32_length_140673_cov_29.952	132026	132054	133892	133920	IPR013762:Integrase-like	catalytic domain superfamily
IS_length_1857-IPR013762_713_1328	SRS022713	NODE_32_length_140673_cov_29.952	132045	132073	133873	133901	IPR013762:Integrase-like	catalytic domain superfamily
IS_length_1777-IPR013762_673_1288	SRS022713	NODE_32_length_140673_cov_29.952	132085	132118	133828	133861	IPR013762:Integrase-like	catalytic domain superfamily
IS_length_1750-IPR013762_656_1271	SRS022713	NODE_32_length_140673_cov_29.952	132102	132142	133804	133851	IPR013762:Integrase-like	catalytic domain superfamily
IS_length_1720-IPR013762_644_1259	SRS022713	NODE_32_length_140673_cov_29.952	132114	132149	133797	133833	IPR013762:Integrase-like	catalytic domain superfamily
IS_length_1568-IPR013762_569_1184	SRS022713	NODE_32_length_140673_cov_29.952	132189	132226	133715	133756	IPR013762:Integrase-like	catalytic domain superfamily
IS_length_1744-IPR013762_1082_1616	SRS022713	NODE_308_length_32960_cov_36.3721	23466	23503	25172	25209	IPR013762:Integrase-like	catalytic domain superfamily
IS_length_1874-IPR008490_288_495-IPR025668_1284_1659-PTHR33408_135_1713	SRS022713	NODE_395_length_26958_cov_213.836	42	90	1868	1915	IPR008490:Transposase InsH	N-terminal;IPR025668:Transposase DDE domain;PTHR33408:TRANSPOSASE
IS_length_2706-IPR013762_1020_1569	SRS022713	NODE_428_length_25050_cov_102.921	21178	21216	23841	23883	IPR013762:Integrase-like	catalytic domain superfamily
IS_length_2600-IPR013762_967_1516	SRS022713	NODE_428_length_25050_cov_102.921	21231	21261	23800	23830	IPR013762:Integrase-like	catalytic domain superfamily
IS_length_2417-IPR013762_876_1425	SRS022713	NODE_428_length_25050_cov_102.921	21322	21348	23695	23738	IPR013762:Integrase-like	catalytic domain superfamily
IS_length_1264-IPR036397_735_1209-IPR038717_693_1125-IPR012337_774_1173	SRS022713	NODE_558_length_20086_cov_3.91883	6309	6335	7546	7572	IPR012337:Ribonuclease H-like superfamily;IPR036397:Ribonuclease H superfamily;IPR038717:Tc1-like transposase	DDE domain
IS_length_2669-IPR036397_1035_1629-PTHR35004_978_1995-IPR012337_1119_1521	SRS022713	NODE_716_length_15955_cov_99.4747	106	146	2726	2774	IPR012337:Ribonuclease H-like superfamily;IPR036397:Ribonuclease H superfamily;PTHR35004:TRANSPOSASE RV3428C-RELATED
IS_length_2848-IPR024445_633_1056-IPR024445_627_1056-IPR024442_282_423	SRS022713	NODE_821_length_14088_cov_25.4172	5687	5713	8508	8534	IPR024442:Transposase	zinc-ribbon;IPR024445:ISXO2-like transposase domain
IS_length_2531-IPR013762_1342_1903	SRS022713	NODE_842_length_13684_cov_137.467	11154	11203	13643	13684	IPR013762:Integrase-like	catalytic domain superfamily
IS_length_2499-IPR013762_1316_1877	SRS022713	NODE_842_length_13684_cov_137.467	11180	11216	13632	13678	IPR013762:Integrase-like	catalytic domain superfamily
IS_length_1186-IPR024442_129_261-IPR024445_681_1017	SRS022713	NODE_1873_length_5395_cov_20.0629	1	28	1151	1186	IPR024442:Transposase	zinc-ribbon;IPR024445:ISXO2-like transposase domain
IS_length_2635-PTHR35004_916_2059-IPR036397_1285_1807-IPR012337_1369_1771	SRS022713	NODE_3281_length_2635_cov_114.387	1	43	2593	2635	IPR012337:Ribonuclease H-like superfamily;IPR036397:Ribonuclease H superfamily;PTHR35004:TRANSPOSASE RV3428C-RELATED
IS_length_2623-PTHR35004_910_2053-IPR036397_1279_1801-IPR012337_1363_1765	SRS022713	NODE_3281_length_2635_cov_114.387	7	51	2583	2629	IPR012337:Ribonuclease H-like superfamily;IPR036397:Ribonuclease H superfamily;PTHR35004:TRANSPOSASE RV3428C-RELATED
IS_length_2576-IPR004291_686_1529-IPR024463_251_482-IPR008878_1820_2102-IPR008878_1796_2138	SRS022713	NODE_3338_length_2576_cov_681.52	1	31	2549	2576	IPR004291:Transposase IS66	central domain;IPR008878:Transposase IS66	Orf2;IPR024463:Transposase TnpC	homeodomain
IS_length_2576-IPR004291_686_1529-IPR024463_251_482-IPR008878_1820_2102-IPR008878_1796_2138	SRS022713	NODE_3338_length_2576_cov_681.52	1	28	2549	2576	IPR004291:Transposase IS66	central domain;IPR008878:Transposase IS66	Orf2;IPR024463:Transposase TnpC	homeodomain
IS_length_2576-IPR004291_686_1529-IPR024463_251_482-IPR008878_1820_2102-IPR008878_1796_2138	SRS022713	NODE_3338_length_2576_cov_681.52	1	32	2540	2576	IPR004291:Transposase IS66	central domain;IPR008878:Transposase IS66	Orf2;IPR024463:Transposase TnpC	homeodomain
IS_length_1177-IPR024442_61_193-IPR024445_613_949	SRS022713	NODE_6779_length_1177_cov_86.1266	1	25	1150	1177	IPR024442:Transposase	zinc-ribbon;IPR024445:ISXO2-like transposase domain
IS_length_2171-IPR013762_382_916	SRS022725	NODE_2073_length_11914_cov_37.6269	8558	8583	10701	10728	IPR013762:Integrase-like	catalytic domain superfamily
IS_length_1516-IPR012337_271_769-PTHR46889_136_763-IPR036397_280_784	SRS022725	NODE_6286_length_5224_cov_36.0772	3292	3327	4772	4807	IPR012337:Ribonuclease H-like superfamily;IPR036397:Ribonuclease H superfamily;PTHR46889:TRANSPOSASE INSF FOR INSERTION SEQUENCE IS3B-RELATED
IS_length_1319-PTHR33498_149_1277-IPR032877_368_512-IPR002560_560_1274-IPR029261_215_347	SRS022725	NODE_10696_length_3357_cov_9.52544	1789	1822	3074	3107	IPR002560:Transposase IS204/IS1001/IS1096/IS1165	DDE domain;IPR029261:Transposase IS204/IS1001/IS1096/IS1165	zinc-finger;IPR032877:Transposase IS204/IS1001/IS1096/IS1165	helix-turn-helix domain;PTHR33498:TRANSPOSASE FOR INSERTION SEQUENCE ELEMENT IS1557
IS_length_2670-PTHR35004_198_1326-IPR036397_594_1116-IPR012337_660_1074	SRS022725	NODE_11306_length_3209_cov_9.08878	199	229	2836	2868	IPR012337:Ribonuclease H-like superfamily;IPR036397:Ribonuclease H superfamily;PTHR35004:TRANSPOSASE RV3428C-RELATED
IS_length_1211-IPR036397_668_1166-PTHR10948_224_1163-IPR012337_686_1154	SRS022725	NODE_15021_length_2497_cov_9.76577	521	546	1704	1731	IPR012337:Ribonuclease H-like superfamily;IPR036397:Ribonuclease H superfamily;PTHR10948:TRANSPOSASE
IS_length_1836-IPR036397_239_617-IPR012337_239_620-PTHR46889_149_614	SRS022725	NODE_18314_length_2099_cov_19.4134	101	133	1894	1936	IPR012337:Ribonuclease H-like superfamily;IPR036397:Ribonuclease H superfamily;PTHR46889:TRANSPOSASE INSF FOR INSERTION SEQUENCE IS3B-RELATED
IS_length_1398-PTHR33498_168_960-IPR002560_174_969	SRS022725	NODE_28173_length_1398_cov_245.197	1	31	1368	1398	IPR002560:Transposase IS204/IS1001/IS1096/IS1165	DDE domain;PTHR33498:TRANSPOSASE FOR INSERTION SEQUENCE ELEMENT IS1557
IS_length_1032-IPR013762_402_963	SRS022725	NODE_35338_length_1110_cov_30.7877	40	74	1033	1071	IPR013762:Integrase-like	catalytic domain superfamily
IS_length_1720-IPR002560_1251_1497	SRS023352	NODE_838_length_13784_cov_3.96577	303	328	1997	2022	IPR002560:Transposase IS204/IS1001/IS1096/IS1165	DDE domain
IS_length_875-IPR002514_167_386	SRS023352	NODE_1588_length_9452_cov_6.93062	8208	8236	9049	9082	IPR002514:Transposase IS3/IS911family
IS_length_1598-IPR036397_1242_1506-IPR012337_1251_1482	SRS023352	NODE_4139_length_5349_cov_34.0268	2387	2422	3952	3984	IPR012337:Ribonuclease H-like superfamily;IPR036397:Ribonuclease H superfamily
IS_length_1670-IPR013762_1011_1536	SRS023352	NODE_7171_length_3668_cov_6.7437	30	55	1673	1699	IPR013762:Integrase-like	catalytic domain superfamily
IS_length_2666-IPR012337_1404_1782-PTHR35004_918_2268-IPR036397_1326_1830	SRS023352	NODE_7909_length_3415_cov_8.10327	456	491	3086	3121	IPR012337:Ribonuclease H-like superfamily;IPR036397:Ribonuclease H superfamily;PTHR35004:TRANSPOSASE RV3428C-RELATED
IS_length_1032-IPR013762_380_941	SRS023352	NODE_18668_length_1809_cov_2.99715	657	693	1653	1688	IPR013762:Integrase-like	catalytic domain superfamily
IS_length_1028-IPR013762_402_960	SRS023352	NODE_22380_length_1563_cov_12.9164	514	546	1507	1541	IPR013762:Integrase-like	catalytic domain superfamily
IS_length_1442-PTHR33498_81_864-IPR002560_87_882	SRS023352	NODE_24645_length_1442_cov_1152.2	1	47	1399	1442	IPR002560:Transposase IS204/IS1001/IS1096/IS1165	DDE domain;PTHR33498:TRANSPOSASE FOR INSERTION SEQUENCE ELEMENT IS1557
IS_length_1442-PTHR33498_81_864-IPR002560_87_882	SRS023352	NODE_24645_length_1442_cov_1152.2	1	31	1411	1442	IPR002560:Transposase IS204/IS1001/IS1096/IS1165	DDE domain;PTHR33498:TRANSPOSASE FOR INSERTION SEQUENCE ELEMENT IS1557
IS_length_1415-PTHR33498_67_850-IPR002560_73_868	SRS023352	NODE_24645_length_1442_cov_1152.2	15	57	1385	1429	IPR002560:Transposase IS204/IS1001/IS1096/IS1165	DDE domain;PTHR33498:TRANSPOSASE FOR INSERTION SEQUENCE ELEMENT IS1557
IS_length_1081-PTHR46889_96_492	SRS023354	NODE_52_length_11050_cov_7.38599	4647	4672	5680	5727	PTHR46889:TRANSPOSASE INSF FOR INSERTION SEQUENCE IS3B-RELATED
IS_length_1576-IPR013762_519_1044	SRS023358	NODE_542_length_7760_cov_6.06671	5559	5585	7096	7134	IPR013762:Integrase-like	catalytic domain superfamily
IS_length_2669-PTHR35004_198_1326-IPR036397_594_1116-IPR012337_660_1074	SRS023358	NODE_4487_length_2669_cov_29.4721	1	35	2634	2669	IPR012337:Ribonuclease H-like superfamily;IPR036397:Ribonuclease H superfamily;PTHR35004:TRANSPOSASE RV3428C-RELATED
IS_length_1036-IPR013762_383_947	SRS023617	NODE_57_length_101031_cov_131.065	92023	92057	93014	93058	IPR013762:Integrase-like	catalytic domain superfamily
IS_length_1720-IPR002560_1251_1497	SRS023617	NODE_167_length_53933_cov_10.8013	32584	32609	34278	34303	IPR002560:Transposase IS204/IS1001/IS1096/IS1165	DDE domain
IS_length_1453-PTHR33498_65_1232-IPR029261_65_194-IPR002560_431_1199	SRS023617	NODE_1169_length_12996_cov_86.9326	5909	5954	7334	7361	IPR002560:Transposase IS204/IS1001/IS1096/IS1165	DDE domain;IPR029261:Transposase IS204/IS1001/IS1096/IS1165	zinc-finger;PTHR33498:TRANSPOSASE FOR INSERTION SEQUENCE ELEMENT IS1557
IS_length_1620-IPR013762_967_1492	SRS023617	NODE_3298_length_6196_cov_4.45416	646	674	2237	2265	IPR013762:Integrase-like	catalytic domain superfamily
IS_length_1035-IPR013762_403_964	SRS023617	NODE_3886_length_5437_cov_8.64734	25	60	1024	1059	IPR013762:Integrase-like	catalytic domain superfamily
IS_length_1031-IPR013762_403_961	SRS023617	NODE_12884_length_2056_cov_16.7006	421	454	1415	1451	IPR013762:Integrase-like	catalytic domain superfamily
IS_length_1701-IPR002560_612_1485-PTHR33498_195_1491	SRS023617	NODE_15971_length_1701_cov_472.335	1	26	1664	1701	IPR002560:Transposase IS204/IS1001/IS1096/IS1165	DDE domain;PTHR33498:TRANSPOSASE FOR INSERTION SEQUENCE ELEMENT IS1557
IS_length_1450-IPR002560_625_1393-PTHR33498_259_1426-IPR029261_262_388	SRS023617	NODE_19049_length_1451_cov_29.3166	1	26	1421	1450	IPR002560:Transposase IS204/IS1001/IS1096/IS1165	DDE domain;IPR029261:Transposase IS204/IS1001/IS1096/IS1165	zinc-finger;PTHR33498:TRANSPOSASE FOR INSERTION SEQUENCE ELEMENT IS1557
IS_length_1345-IPR001207_534_840	SRS023617	NODE_20643_length_1347_cov_37.8646	1	38	1309	1345	IPR001207:Transposase	mutator type
IS_length_1347-IPR001207_534_840	SRS023617	NODE_20643_length_1347_cov_37.8646	1	28	1320	1347	IPR001207:Transposase	mutator type
IS_length_1038-IPR002560_754_994	SRS023835	NODE_4658_length_4636_cov_20.9969	3274	3299	4282	4311	IPR002560:Transposase IS204/IS1001/IS1096/IS1165	DDE domain
IS_length_1023-IPR013762_438_996	SRS023835	NODE_5028_length_4394_cov_3.77391	1	30	991	1023	IPR013762:Integrase-like	catalytic domain superfamily
IS_length_1296-IPR002560_975_1152	SRS023835	NODE_8264_length_3021_cov_11.7738	273	299	1533	1568	IPR002560:Transposase IS204/IS1001/IS1096/IS1165	DDE domain
IS_length_779-IPR002560_264_726-PTHR33498_270_726	SRS023835	NODE_9500_length_2713_cov_6.307	1327	1353	2075	2105	IPR002560:Transposase IS204/IS1001/IS1096/IS1165	DDE domain;PTHR33498:TRANSPOSASE FOR INSERTION SEQUENCE ELEMENT IS1557
IS_length_1032-IPR013762_402_963	SRS023835	NODE_15614_length_1839_cov_6.29596	597	628	1598	1628	IPR013762:Integrase-like	catalytic domain superfamily
IS_length_1521-PTHR37319_171_1482-IPR002559_639_1185-IPR014737_1149_1497-IPR012337_126_1482	SRS023835	NODE_19757_length_1521_cov_80.2879	1	26	1479	1521	IPR002559:Transposase	IS4-like;IPR012337:Ribonuclease H-like superfamily;IPR014737:Transposase	Tn5-like	C-terminal;PTHR37319:TRANSPOSASE
IS_length_1521-PTHR37319_171_1482-IPR002559_639_1185-IPR014737_1149_1497-IPR012337_126_1482	SRS023835	NODE_19757_length_1521_cov_80.2879	1	26	1496	1521	IPR002559:Transposase	IS4-like;IPR012337:Ribonuclease H-like superfamily;IPR014737:Transposase	Tn5-like	C-terminal;PTHR37319:TRANSPOSASE
IS_length_1016-IPR013762_394_952	SRS023835	NODE_32241_length_1016_cov_9.79084	1	27	990	1016	IPR013762:Integrase-like	catalytic domain superfamily
IS_length_1390-PTHR33498_313_1297-IPR032877_403_535-IPR002560_598_1309	SRS023837	NODE_1138_length_1638_cov_4.56222	169	195	1511	1558	IPR002560:Transposase IS204/IS1001/IS1096/IS1165	DDE domain;IPR032877:Transposase IS204/IS1001/IS1096/IS1165	helix-turn-helix domain;PTHR33498:TRANSPOSASE FOR INSERTION SEQUENCE ELEMENT IS1557
IS_length_1075-IPR001207_351_849	SRS023837	NODE_1672_length_1189_cov_4.25044	57	94	1091	1131	IPR001207:Transposase	mutator type
IS_length_2668-PTHR35004_198_1326-IPR036397_594_1116-IPR012337_660_1074	SRS023841	NODE_6802_length_2668_cov_13.6942	1	31	2638	2668	IPR012337:Ribonuclease H-like superfamily;IPR036397:Ribonuclease H superfamily;PTHR35004:TRANSPOSASE RV3428C-RELATED
IS_length_1608-IPR027806_0_354-IPR027806_1230_1584	SRS023841	NODE_12937_length_1666_cov_47.9187	30	55	1612	1637	IPR027806:Harbinger transposase-derived nuclease domain
IS_length_1432-IPR027806_8_266-IPR027806_1148_1406	SRS023841	NODE_12937_length_1666_cov_47.9187	118	146	1521	1549	IPR027806:Harbinger transposase-derived nuclease domain
IS_length_1322-IPR027806_16_211-IPR027806_1102_1297	SRS023841	NODE_12937_length_1666_cov_47.9187	173	204	1463	1494	IPR027806:Harbinger transposase-derived nuclease domain
IS_length_1263-IPR027806_7_178-IPR027806_1054_1237	SRS023841	NODE_12937_length_1666_cov_47.9187	206	233	1434	1468	IPR027806:Harbinger transposase-derived nuclease domain
IS_length_1250-IPR027806_10_175-IPR027806_1060_1225	SRS023841	NODE_12937_length_1666_cov_47.9187	209	237	1430	1458	IPR027806:Harbinger transposase-derived nuclease domain
IS_length_1123-IPR001207_305_785	SRS023987	NODE_3502_length_1458_cov_4.98646	223	256	1312	1345	IPR001207:Transposase	mutator type
IS_length_759-IPR002686_99_444-IPR002686_102_444-PTHR33360:SF2_99_456-IPR036515_108_489-IPR036515_90_447-PTHR33360_99_456	SRS024015	NODE_19_length_97758_cov_18.3879	58384	58410	59112	59142	IPR002686:Transposase IS200-like;IPR036515:Transposase IS200-like superfamily;PTHR33360:SF2:TRANSPOSASE FOR INSERTION SEQUENCE ELEMENT IS200;PTHR33360:TRANSPOSASE FOR INSERTION SEQUENCE ELEMENT IS200
IS_length_1720-IPR002560_1251_1497	SRS024015	NODE_215_length_33624_cov_7.30278	8479	8504	10173	10198	IPR002560:Transposase IS204/IS1001/IS1096/IS1165	DDE domain
IS_length_1031-IPR013762_381_942	SRS024015	NODE_749_length_15838_cov_6.37116	27	60	1024	1057	IPR013762:Integrase-like	catalytic domain superfamily
IS_length_1121-IPR001207_151_622	SRS024015	NODE_952_length_13487_cov_6.6725	3904	3931	4997	5024	IPR001207:Transposase	mutator type
IS_length_2010-IPR013762_909_1470	SRS024015	NODE_1662_length_9380_cov_4.21995	7371	7396	9353	9380	IPR013762:Integrase-like	catalytic domain superfamily
IS_length_1332-IPR001207_193_538	SRS024015	NODE_2674_length_6697_cov_44.2821	5205	5232	6508	6536	IPR001207:Transposase	mutator type
IS_length_2788-IPR024445_2045_2324-IPR024445_2042_2324	SRS024015	NODE_3893_length_5181_cov_5.2302	1296	1327	4057	4083	IPR024445:ISXO2-like transposase domain
IS_length_1353-IPR001207_544_730-IPR001207_637_709	SRS024015	NODE_5113_length_4218_cov_128.308	1683	1716	3006	3035	IPR001207:Transposase	mutator type
IS_length_969-PTHR42648_493_847-IPR036397_490_868-IPR012337_493_844	SRS024015	NODE_8235_length_2909_cov_28.6191	1826	1860	2760	2794	IPR012337:Ribonuclease H-like superfamily;IPR036397:Ribonuclease H superfamily;PTHR42648:TRANSPOSASE	PUTATIVE-RELATED
IS_length_877-IPR036397_444_858-PTHR42648_447_801-IPR012337_447_798	SRS024015	NODE_8235_length_2909_cov_28.6191	1872	1902	2718	2748	IPR012337:Ribonuclease H-like superfamily;IPR036397:Ribonuclease H superfamily;PTHR42648:TRANSPOSASE	PUTATIVE-RELATED
IS_length_789-IPR036397_400_775-PTHR42648_403_757-IPR012337_403_754	SRS024015	NODE_8235_length_2909_cov_28.6191	1916	1945	2657	2704	IPR012337:Ribonuclease H-like superfamily;IPR036397:Ribonuclease H superfamily;PTHR42648:TRANSPOSASE	PUTATIVE-RELATED
IS_length_866-PTHR42648_374_728-IPR036397_371_749-IPR012337_374_725	SRS024015	NODE_8235_length_2909_cov_28.6191	1945	1994	2782	2810	IPR012337:Ribonuclease H-like superfamily;IPR036397:Ribonuclease H superfamily;PTHR42648:TRANSPOSASE	PUTATIVE-RELATED
IS_length_866-IPR036397_433_847-PTHR42648_436_790-IPR012337_436_787	SRS024015	NODE_8235_length_2909_cov_28.6191	1883	1916	2704	2748	IPR012337:Ribonuclease H-like superfamily;IPR036397:Ribonuclease H superfamily;PTHR42648:TRANSPOSASE	PUTATIVE-RELATED
IS_length_930-PTHR42648_474_828-IPR036397_471_849-IPR012337_474_825	SRS024015	NODE_8235_length_2909_cov_28.6191	1845	1888	2726	2774	IPR012337:Ribonuclease H-like superfamily;IPR036397:Ribonuclease H superfamily;PTHR42648:TRANSPOSASE	PUTATIVE-RELATED
IS_length_2668-PTHR35004_198_1326-IPR036397_594_1116-IPR012337_660_1074	SRS024015	NODE_9201_length_2668_cov_190.099	1	34	2634	2668	IPR012337:Ribonuclease H-like superfamily;IPR036397:Ribonuclease H superfamily;PTHR35004:TRANSPOSASE RV3428C-RELATED
IS_length_2668-PTHR35004_198_1326-IPR036397_594_1116-IPR012337_660_1074	SRS024015	NODE_9201_length_2668_cov_190.099	1	27	2642	2668	IPR012337:Ribonuclease H-like superfamily;IPR036397:Ribonuclease H superfamily;PTHR35004:TRANSPOSASE RV3428C-RELATED
IS_length_1155-IPR024445_484_916-IPR024445_481_922	SRS024015	NODE_21631_length_1258_cov_5.71072	104	130	1234	1258	IPR024445:ISXO2-like transposase domain
IS_length_1413-IPR002559_441_1116-PTHR33258_126_1158-IPR012337_255_1176	SRS024015	NODE_16678_length_1590_cov_9.00717	95	129	1473	1507	IPR002559:Transposase	IS4-like;IPR012337:Ribonuclease H-like superfamily;PTHR33258:TRANSPOSASE INSL FOR INSERTION SEQUENCE ELEMENT IS186A-RELATED
IS_length_2419-IPR017856_86_323	SRS024021	NODE_23_length_160256_cov_20.8133	38545	38584	40927	40963	IPR017856:Integrase-like	N-terminal
IS_length_2402-IPR017856_77_314	SRS024021	NODE_23_length_160256_cov_20.8133	38554	38583	40927	40955	IPR017856:Integrase-like	N-terminal
IS_length_1459-IPR036397_513_996-IPR012337_501_996-PTHR35004_186_1278	SRS024021	NODE_1005_length_10918_cov_23.1753	8327	8357	9748	9785	IPR012337:Ribonuclease H-like superfamily;IPR036397:Ribonuclease H superfamily;PTHR35004:TRANSPOSASE RV3428C-RELATED
IS_length_908-IPR038717_146_536-IPR036397_47_572-IPR012337_293_581-PTHR46564_227_548	SRS024021	NODE_1035_length_10618_cov_45.048	3441	3472	4315	4348	IPR012337:Ribonuclease H-like superfamily;IPR036397:Ribonuclease H superfamily;IPR038717:Tc1-like transposase	DDE domain;PTHR46564:TRANSPOSASE
IS_length_739-IPR002686_101_455-IPR002686_89_461-PTHR36966_71_524-IPR036515_65_584-IPR036515_65_479	SRS024021	NODE_1571_length_7461_cov_9.79166	1041	1071	1743	1779	IPR002686:Transposase IS200-like;IPR036515:Transposase IS200-like superfamily;PTHR36966:REP-ASSOCIATED TYROSINE TRANSPOSASE
IS_length_739-IPR002686_99_453-IPR002686_87_459-PTHR36966_69_522-IPR036515_63_582-IPR036515_63_477	SRS024021	NODE_1571_length_7461_cov_9.79166	1043	1071	1752	1781	IPR002686:Transposase IS200-like;IPR036515:Transposase IS200-like superfamily;PTHR36966:REP-ASSOCIATED TYROSINE TRANSPOSASE
IS_length_2048-IPR013762_855_1401	SRS024021	NODE_3788_length_3625_cov_2.593	652	694	2657	2699	IPR013762:Integrase-like	catalytic domain superfamily
IS_length_2216-IPR013762_939_1485	SRS024021	NODE_3788_length_3625_cov_2.593	568	594	2757	2783	IPR013762:Integrase-like	catalytic domain superfamily
IS_length_2668-PTHR35004_198_1326-IPR036397_594_1116-IPR012337_660_1074	SRS024021	NODE_5226_length_2855_cov_5.57429	188	218	2825	2855	IPR012337:Ribonuclease H-like superfamily;IPR036397:Ribonuclease H superfamily;PTHR35004:TRANSPOSASE RV3428C-RELATED
IS_length_1560-IPR001207_863_935-IPR001207_182_1364-IPR001207_191_1301	SRS024021	NODE_9500_length_1805_cov_9.66857	180	209	1697	1739	IPR001207:Transposase	mutator type
IS_length_1182-IPR024442_131_263-IPR024445_476_1019	SRS024021	NODE_10100_length_1716_cov_13.1493	366	393	1511	1547	IPR024442:Transposase	zinc-ribbon;IPR024445:ISXO2-like transposase domain
IS_length_1186-IPR024442_133_265-IPR024445_478_1021	SRS024021	NODE_10100_length_1716_cov_13.1493	364	393	1520	1549	IPR024442:Transposase	zinc-ribbon;IPR024445:ISXO2-like transposase domain
IS_length_1386-IPR012337_460_949-IPR036397_460_949-PTHR35004_115_976	SRS024021	NODE_12182_length_1473_cov_104.678	29	64	1387	1414	IPR012337:Ribonuclease H-like superfamily;IPR036397:Ribonuclease H superfamily;PTHR35004:TRANSPOSASE RV3428C-RELATED
IS_length_1388-IPR012337_462_951-IPR036397_462_951-PTHR35004_117_978	SRS024021	NODE_12182_length_1473_cov_104.678	27	66	1387	1414	IPR012337:Ribonuclease H-like superfamily;IPR036397:Ribonuclease H superfamily;PTHR35004:TRANSPOSASE RV3428C-RELATED
IS_length_1384-IPR002559_427_1102-PTHR33258_112_1144-IPR012337_241_1162	SRS024021	NODE_13143_length_1384_cov_603.777	1	49	1356	1384	IPR002559:Transposase	IS4-like;IPR012337:Ribonuclease H-like superfamily;PTHR33258:TRANSPOSASE INSL FOR INSERTION SEQUENCE ELEMENT IS186A-RELATED
IS_length_1080-IPR001207_426_924	SRS024081	NODE_59_length_98753_cov_21.2707	86530	86572	87572	87609	IPR001207:Transposase	mutator type
IS_length_923-IPR001207_47_356-IPR001207_47_380-IPR001207_462_825	SRS024081	NODE_123_length_65263_cov_20.6087	64064	64090	64945	64986	IPR001207:Transposase	mutator type
IS_length_1137-IPR001207_492_960	SRS024081	NODE_228_length_47036_cov_23.2155	35224	35266	36318	36360	IPR001207:Transposase	mutator type
IS_length_1348-IPR018289_407_542	SRS024081	NODE_351_length_35839_cov_4.99489	11653	11693	12974	13000	IPR018289:MULE transposase domain
IS_length_1345-IPR001207_363_684	SRS024081	NODE_1621_length_13358_cov_5.73262	12012	12038	13329	13356	IPR001207:Transposase	mutator type
IS_length_1023-IPR013762_438_996	SRS024081	NODE_6258_length_5006_cov_4.53646	3864	3893	4853	4886	IPR013762:Integrase-like	catalytic domain superfamily
IS_length_2668-PTHR35004_198_1326-IPR036397_594_1116-IPR012337_660_1074	SRS024081	NODE_10615_length_3157_cov_5.53514	38	68	2675	2705	IPR012337:Ribonuclease H-like superfamily;IPR036397:Ribonuclease H superfamily;PTHR35004:TRANSPOSASE RV3428C-RELATED
IS_length_900-IPR002514_336_507	SRS024081	NODE_11137_length_3023_cov_6.83962	2042	2077	2907	2941	IPR002514:Transposase IS3/IS911family
IS_length_751-IPR002514_263_434	SRS024081	NODE_11137_length_3023_cov_6.83962	2115	2158	2839	2865	IPR002514:Transposase IS3/IS911family
IS_length_797-IPR002514_218_389	SRS024081	NODE_11137_length_3023_cov_6.83962	2160	2191	2928	2956	IPR002514:Transposase IS3/IS911family
IS_length_876-IPR002514_320_491	SRS024081	NODE_11137_length_3023_cov_6.83962	2058	2093	2889	2933	IPR002514:Transposase IS3/IS911family
IS_length_718-IPR002514_245_416	SRS024081	NODE_11137_length_3023_cov_6.83962	2133	2162	2819	2850	IPR002514:Transposase IS3/IS911family
IS_length_1932-IPR002559_758_1553-IPR012337_1238_1685	SRS024081	NODE_14363_length_2379_cov_3.81239	369	394	2275	2300	IPR002559:Transposase	IS4-like;IPR012337:Ribonuclease H-like superfamily
IS_length_1352-IPR001207_169_460	SRS024081	NODE_20159_length_1698_cov_182.998	1	25	1325	1352	IPR001207:Transposase	mutator type
IS_length_1351-IPR001207_522_813	SRS024081	NODE_22233_length_1534_cov_168.67	184	211	1510	1534	IPR001207:Transposase	mutator type
IS_length_1386-IPR002560_559_1354-PTHR33498_559_1336	SRS024081	NODE_23909_length_1415_cov_128.869	30	56	1386	1415	IPR002560:Transposase IS204/IS1001/IS1096/IS1165	DDE domain;PTHR33498:TRANSPOSASE FOR INSERTION SEQUENCE ELEMENT IS1557
IS_length_1346-IPR001207_538_724-IPR001207_631_703	SRS024081	NODE_25068_length_1346_cov_117.742	1	25	1322	1346	IPR001207:Transposase	mutator type
IS_length_1331-IPR001207_262_454-IPR001207_358_430	SRS024081	NODE_25313_length_1331_cov_23.0596	1	25	1307	1331	IPR001207:Transposase	mutator type
IS_length_1069-IPR001207_420_918	SRS024081	NODE_30719_length_1069_cov_324.429	1	37	1033	1069	IPR001207:Transposase	mutator type
IS_length_2963-IPR013762_680_1112-IPR013762_2522_2960	SRS024087	NODE_526_length_31937_cov_37.915	17491	17516	20427	20453	IPR013762:Integrase-like	catalytic domain superfamily
IS_length_2938-IPR013762_680_1100-IPR013762_2510_2933	SRS024087	NODE_526_length_31937_cov_37.915	17503	17528	20415	20440	IPR013762:Integrase-like	catalytic domain superfamily
IS_length_2884-IPR013762_677_1073-IPR013762_2483_2879	SRS024087	NODE_526_length_31937_cov_37.915	17530	17558	20385	20413	IPR013762:Integrase-like	catalytic domain superfamily
IS_length_2824-IPR013762_677_1043-IPR013762_2453_2819	SRS024087	NODE_526_length_31937_cov_37.915	17560	17591	20352	20383	IPR013762:Integrase-like	catalytic domain superfamily
IS_length_2788-IPR013762_677_1025-IPR013762_2435_2783	SRS024087	NODE_526_length_31937_cov_37.915	17578	17621	20322	20365	IPR013762:Integrase-like	catalytic domain superfamily
IS_length_685-IPR002686_101_326-IPR002686_92_347-IPR036515_68_353-IPR036515_68_335-IPR036515_381_519-IPR036515_339_612	SRS024087	NODE_1063_length_18886_cov_23.4152	511	547	1166	1195	IPR002686:Transposase IS200-like;IPR036515:Transposase IS200-like superfamily
IS_length_1465-IPR027806_501_648	SRS024087	NODE_1914_length_12116_cov_9.46505	6191	6222	7625	7655	IPR027806:Harbinger transposase-derived nuclease domain
IS_length_1426-IPR027806_481_628	SRS024087	NODE_1914_length_12116_cov_9.46505	6211	6240	7609	7636	IPR027806:Harbinger transposase-derived nuclease domain
IS_length_522-IPR012337_92_236	SRS024087	NODE_2766_length_9175_cov_19.5647	90	115	580	611	IPR012337:Ribonuclease H-like superfamily
IS_length_527-IPR012337_95_239	SRS024087	NODE_2766_length_9175_cov_19.5647	87	115	583	613	IPR012337:Ribonuclease H-like superfamily
IS_length_742-IPR036397_137_596-IPR012337_134_590	SRS024087	NODE_3891_length_7211_cov_16.925	10	38	726	751	IPR012337:Ribonuclease H-like superfamily;IPR036397:Ribonuclease H superfamily
IS_length_720-IPR036397_124_583-IPR012337_121_577	SRS024087	NODE_3891_length_7211_cov_16.925	23	50	695	742	IPR012337:Ribonuclease H-like superfamily;IPR036397:Ribonuclease H superfamily
IS_length_1468-PTHR35004_92_1184-IPR036397_419_902-IPR012337_407_902	SRS024087	NODE_8428_length_4205_cov_6.67253	2384	2420	3815	3851	IPR012337:Ribonuclease H-like superfamily;IPR036397:Ribonuclease H superfamily;PTHR35004:TRANSPOSASE RV3428C-RELATED
IS_length_808-IPR005063_78_264-IPR005063_253_370	SRS024087	NODE_11347_length_3377_cov_5.76129	1851	1878	2626	2658	IPR005063:Transposase	IS1
IS_length_1238-IPR025246_139_268-IPR036397_667_1138-PTHR10948_142_1117-IPR012337_694_1129	SRS024087	NODE_12606_length_3129_cov_25.1701	1720	1745	2932	2957	IPR012337:Ribonuclease H-like superfamily;IPR025246:Transposase IS30-like HTH domain;IPR036397:Ribonuclease H superfamily;PTHR10948:TRANSPOSASE
IS_length_2193-IPR027806_3_243-IPR027806_1938_2178	SRS024087	NODE_13660_length_2946_cov_48.7976	754	782	2918	2946	IPR027806:Harbinger transposase-derived nuclease domain
IS_length_2121-IPR027806_9_207-IPR027806_1908_2106	SRS024087	NODE_13660_length_2946_cov_48.7976	790	816	2869	2910	IPR027806:Harbinger transposase-derived nuclease domain
IS_length_2911-IPR013762_483_1011	SRS024087	NODE_13761_length_2930_cov_16.217	3	46	2877	2913	IPR013762:Integrase-like	catalytic domain superfamily
IS_length_1508-IPR002514_165_399-PTHR42648_554_1370-IPR012337_884_1355-IPR036397_872_1391	SRS024087	NODE_14600_length_2791_cov_4.60599	1284	1312	2757	2791	IPR002514:Transposase IS3/IS911family;IPR012337:Ribonuclease H-like superfamily;IPR036397:Ribonuclease H superfamily;PTHR42648:TRANSPOSASE	PUTATIVE-RELATED
IS_length_2668-PTHR35004_925_2053-IPR036397_1321_1843-IPR012337_1387_1801	SRS024087	NODE_15493_length_2668_cov_64.1125	1	31	2638	2668	IPR012337:Ribonuclease H-like superfamily;IPR036397:Ribonuclease H superfamily;PTHR35004:TRANSPOSASE RV3428C-RELATED
IS_length_1202-PTHR10948_164_1112-IPR012337_677_1115-IPR036397_656_1118-IPR025246_164_290-IPR001598_944_992	SRS024087	NODE_20047_length_2195_cov_9.11729	766	808	1937	1967	IPR001598:Transposase	IS30	conserved site;IPR012337:Ribonuclease H-like superfamily;IPR025246:Transposase IS30-like HTH domain;IPR036397:Ribonuclease H superfamily;PTHR10948:TRANSPOSASE
IS_length_1442-IPR002560_587_1382-PTHR33498_575_1358	SRS024087	NODE_33726_length_1442_cov_66.2978	1	27	1416	1442	IPR002560:Transposase IS204/IS1001/IS1096/IS1165	DDE domain;PTHR33498:TRANSPOSASE FOR INSERTION SEQUENCE ELEMENT IS1557
IS_length_1276-IPR025668_505_757-IPR025161_801_1017-PTHR46637_783_1113	SRS024087	NODE_34480_length_1415_cov_11.6581	84	113	1319	1359	IPR025161:Putative transposase IS4/IS5 family;IPR025668:Transposase DDE domain;PTHR46637:TIS1421-TRANSPOSASE PROTEIN A
IS_length_1151-IPR025668_443_695-IPR025161_739_955-PTHR46637_721_1051	SRS024087	NODE_34480_length_1415_cov_11.6581	146	186	1264	1296	IPR025161:Putative transposase IS4/IS5 family;IPR025668:Transposase DDE domain;PTHR46637:TIS1421-TRANSPOSASE PROTEIN A
IS_length_1206-IPR025668_470_722-IPR025161_766_982-PTHR46637_748_1078	SRS024087	NODE_34480_length_1415_cov_11.6581	119	144	1299	1324	IPR025161:Putative transposase IS4/IS5 family;IPR025668:Transposase DDE domain;PTHR46637:TIS1421-TRANSPOSASE PROTEIN A
IS_length_1327-IPR025161_17_146-IPR025668_529_781-IPR025161_825_1041-PTHR46637_807_1137-IPR025161_1196_1322	SRS024087	NODE_34480_length_1415_cov_11.6581	60	85	1348	1386	IPR025161:Putative transposase IS4/IS5 family;IPR025668:Transposase DDE domain;PTHR46637:TIS1421-TRANSPOSASE PROTEIN A
IS_length_2664-IPR013762_1332_1866	SRS024132	NODE_22_length_167797_cov_71.4139	71589	71630	74211	74252	IPR013762:Integrase-like	catalytic domain superfamily
IS_length_2332-IPR013762_1166_1700	SRS024132	NODE_22_length_167797_cov_71.4139	71755	71801	74040	74086	IPR013762:Integrase-like	catalytic domain superfamily
IS_length_2239-IPR013762_1121_1655	SRS024132	NODE_22_length_167797_cov_71.4139	71800	71829	74012	74038	IPR013762:Integrase-like	catalytic domain superfamily
IS_length_2180-IPR013762_1090_1624	SRS024132	NODE_22_length_167797_cov_71.4139	71831	71864	73977	74010	IPR013762:Integrase-like	catalytic domain superfamily
IS_length_1862-IPR013762_931_1465	SRS024132	NODE_22_length_167797_cov_71.4139	71990	72031	73810	73851	IPR013762:Integrase-like	catalytic domain superfamily
IS_length_878-IPR036515_113_485-IPR036515_113_572-IPR002686_137_470-IPR002686_149_467-PTHR34322_113_680	SRS024132	NODE_49_length_133242_cov_10.4248	43033	43070	43872	43910	IPR002686:Transposase IS200-like;IPR036515:Transposase IS200-like superfamily;PTHR34322:TRANSPOSASE	Y1_TNP DOMAIN-CONTAINING
IS_length_1901-IPR001207_933_1653-IPR001207_933_1713	SRS024132	NODE_76_length_107695_cov_36.0618	95403	95441	97265	97303	IPR001207:Transposase	mutator type
IS_length_1972-IPR002559_9_387-PTHR33258_3_429-IPR012337_3_498	SRS024132	NODE_91_length_103235_cov_14.8933	39240	39268	41183	41211	IPR002559:Transposase	IS4-like;IPR012337:Ribonuclease H-like superfamily;PTHR33258:TRANSPOSASE INSL FOR INSERTION SEQUENCE ELEMENT IS186A-RELATED
IS_length_1504-IPR002559_3_153-IPR012337_6_264-PTHR33258_3_219	SRS024132	NODE_91_length_103235_cov_14.8933	39474	39508	40943	40977	IPR002559:Transposase	IS4-like;IPR012337:Ribonuclease H-like superfamily;PTHR33258:TRANSPOSASE INSL FOR INSERTION SEQUENCE ELEMENT IS186A-RELATED
IS_length_2171-PTHR35004:SF6_167_638-PTHR35004_167_638-PTHR35004_633_1185-IPR036397_624_969-IPR012337_639_915	SRS024132	NODE_192_length_77498_cov_39.4867	57926	57959	60063	60096	IPR012337:Ribonuclease H-like superfamily;IPR036397:Ribonuclease H superfamily;PTHR35004:SF6:TRANSPOSASE RV3428C-RELATED;PTHR35004:TRANSPOSASE RV3428C-RELATED
IS_length_2898-IPR013762_984_1524	SRS024132	NODE_309_length_61666_cov_12.7836	37263	37297	40126	40160	IPR013762:Integrase-like	catalytic domain superfamily
IS_length_1845-IPR008490_275_482-IPR025668_1271_1643-PTHR33408_122_1703	SRS024132	NODE_393_length_53822_cov_16.3615	39426	39459	41237	41270	IPR008490:Transposase InsH	N-terminal;IPR025668:Transposase DDE domain;PTHR33408:TRANSPOSASE
IS_length_760-IPR013762_123_669	SRS024132	NODE_417_length_51917_cov_13.9092	13444	13470	14177	14203	IPR013762:Integrase-like	catalytic domain superfamily
IS_length_1886-IPR013762_770_1295	SRS024132	NODE_2806_length_12974_cov_5.09567	5097	5123	6952	6982	IPR013762:Integrase-like	catalytic domain superfamily
IS_length_1880-IPR013762_942_1473	SRS024132	NODE_3881_length_9330_cov_11.8285	7347	7388	9179	9226	IPR013762:Integrase-like	catalytic domain superfamily
IS_length_2783-IPR013762_1295_1817	SRS024132	NODE_4755_length_7650_cov_23.7285	2420	2451	5171	5202	IPR013762:Integrase-like	catalytic domain superfamily
IS_length_1447-IPR013762_534_1086	SRS024132	NODE_9364_length_3987_cov_7.85148	737	762	2158	2183	IPR013762:Integrase-like	catalytic domain superfamily
IS_length_2484-IPR013762_888_1434	SRS024132	NODE_12792_length_3005_cov_19.2237	503	544	2951	2986	IPR013762:Integrase-like	catalytic domain superfamily
IS_length_2643-PTHR35004_997_1915-IPR012337_1261_1651-IPR036397_1195_1720	SRS024132	NODE_14761_length_2643_cov_32.0321	1	31	2613	2643	IPR012337:Ribonuclease H-like superfamily;IPR036397:Ribonuclease H superfamily;PTHR35004:TRANSPOSASE RV3428C-RELATED
IS_length_2576-IPR008878_435_717-IPR008878_411_753-IPR024463_999_1230-IPR004291_1434_2277	SRS024132	NODE_15201_length_2576_cov_29.5121	1	28	2549	2576	IPR004291:Transposase IS66	central domain;IPR008878:Transposase IS66	Orf2;IPR024463:Transposase TnpC	homeodomain
IS_length_2506-IPR008878_482_818-IPR008878_506_803-IPR004291_1465_2326	SRS024132	NODE_15710_length_2506_cov_109.669	1	30	2467	2506	IPR004291:Transposase IS66	central domain;IPR008878:Transposase IS66	Orf2
IS_length_1475-IPR002559_381_1020-PTHR37529_75_1020-IPR012337_363_1152	SRS024132	NODE_18615_length_2158_cov_15.0556	555	603	1981	2029	IPR002559:Transposase	IS4-like;IPR012337:Ribonuclease H-like superfamily;PTHR37529:TRANSPOSASE INSG FOR INSERTION SEQUENCE ELEMENT IS4-RELATED
IS_length_1428-IPR002559_358_997-PTHR37529_52_997-IPR012337_340_1129	SRS024132	NODE_18615_length_2158_cov_15.0556	578	609	1974	2005	IPR002559:Transposase	IS4-like;IPR012337:Ribonuclease H-like superfamily;PTHR37529:TRANSPOSASE INSG FOR INSERTION SEQUENCE ELEMENT IS4-RELATED
IS_length_1647-IPR008490_257_431-IPR025668_1148_1505-PTHR33408_101_1565	SRS024132	NODE_21444_length_1896_cov_16.6018	124	149	1745	1770	IPR008490:Transposase InsH	N-terminal;IPR025668:Transposase DDE domain;PTHR33408:TRANSPOSASE
IS_length_1298-PTHR42648_161_995-IPR036397_467_944-IPR012337_470_962	SRS024132	NODE_32752_length_1327_cov_91.7138	17	50	1281	1314	IPR012337:Ribonuclease H-like superfamily;IPR036397:Ribonuclease H superfamily;PTHR42648:TRANSPOSASE	PUTATIVE-RELATED
IS_length_1013-IPR013762_389_950	SRS024132	NODE_40942_length_1104_cov_5.96759	33	58	1018	1045	IPR013762:Integrase-like	catalytic domain superfamily
IS_length_1026-IPR013762_378_939	SRS024132	NODE_44732_length_1026_cov_20.7456	1	34	997	1026	IPR013762:Integrase-like	catalytic domain superfamily
IS_length_563-IPR036515_73_424-IPR036515_85_469-IPR002686_76_421-IPR002686_79_421-PTHR33360_73_433	SRS024144	NODE_370_length_14983_cov_48.1336	9132	9177	9667	9694	IPR002686:Transposase IS200-like;IPR036515:Transposase IS200-like superfamily;PTHR33360:TRANSPOSASE FOR INSERTION SEQUENCE ELEMENT IS200
IS_length_581-IPR036515_73_424-IPR036515_85_469-IPR002686_76_421-IPR002686_79_421-PTHR33360_73_433	SRS024144	NODE_370_length_14983_cov_48.1336	9132	9166	9678	9712	IPR002686:Transposase IS200-like;IPR036515:Transposase IS200-like superfamily;PTHR33360:TRANSPOSASE FOR INSERTION SEQUENCE ELEMENT IS200
IS_length_2083-IPR013762_5_425-IPR013762_1628_2075	SRS024144	NODE_2805_length_4333_cov_9.23072	2231	2265	4279	4313	IPR013762:Integrase-like	catalytic domain superfamily
IS_length_1999-IPR013762_5_383-IPR013762_1586_1994	SRS024144	NODE_2805_length_4333_cov_9.23072	2273	2313	4231	4271	IPR013762:Integrase-like	catalytic domain superfamily
[truncated: 686 more rows]
